# Supplementary material for: Bis(n-do­decyl­ammonium) bis­(chlor­anil­ato)di­ethano­lcuprate(II)
Source: Acta Crystallogr Sect E Struct Rep Online. 2014 Jan 22;70(Pt 2):m63–4. doi: 10.1107/S1600536814001202 (PMC3998266; doi:10.1107/S1600536814001202)
Supplement: Supplementary file 1 [file e-70-00m63-sup1.cif]

##############################################################################
#                                                                            #
# This CIF contains the data in a paper accepted for publication in          #
# Acta Crystallographica Section E. It conforms to the requirements of       #
# Notes for Authors for Acta Crystallographica Section E, and has been       #
# peer reviewed under the auspices of the IUCr Commission on Journals.       #
#                                                                            #
# Full details of the Crystallographic Information File format               #
# are given in the paper "The Crystallographic Information File (CIF):       #
# a New Standard Archive File for Crystallography" by S. R. Hall, F. H.      #
# Allen and I. D. Brown [Acta Cryst. (1991), A47, 655-685].                  #
#                                                                            #
# The current version of the core CIF dictionary is obtainable from          #
# ftp://ftp.iucr.org/pub/cif_core.dic.                                       #
#                                                                            #
# Software is freely available for graphical display of the structure(s)     #
# in this CIF. For information consult the CIF software page                 #
# http://www.iucr.org/resources/cif/software.                                #
#                                                                            #
# This file may be used for bona fide research purposes within the           #
# scientific community so long as proper attribution is given to the journal # 
# article from which it was obtained.                                        #
#                                                                            #
##############################################################################
data_General
_audit_creation_method     'by CrystalStructure 4.0'
_journal_date_recd_electronic     2014-01-11
_journal_date_accepted     2014-01-17
_journal_name_full     'Acta Crystallographica, Section E'
_journal_year     2014
_journal_volume     70
_journal_issue      2
_journal_page_first     m63
_journal_page_last     m64
_journal_paper_category     QM
_journal_paper_doi     10.1107/S1600536814001202
_journal_coeditor_code     IS5334
_publ_contact_author_name     'S.Kawata'
_publ_contact_author_address
;
Department of Chemistry
Faculty of Science
Fukuoka University
Nanakuma
Jonan-ku
Fukuoka 814-0180
Japan
;
_publ_contact_author_email     'kawata@fukuoka-u.ac.jp'
_publ_contact_author_fax     '+82-92-865-6030'
_publ_contact_author_phone     '+81-92-871-6631 ex.6220'
_publ_section_title
;
Bis(<i>n</i>-dodecylammonium) bis(chloranilato)diethanolcuprate(II)
;
_publ_section_title_footnote     .
loop_
    _publ_author_name
    _publ_author_footnote
    _publ_author_address
    'Himegi, Akiko' .
;
Department of Chemistry
Faculty of Science
Fukuoka University
Nanakuma
Jonan-ku
Fukuoka 814-0180
Japan
;
    'Kawata, Satoshi' .
;
Department of Chemistry
Faculty of Science
Fukuoka University
Nanakuma
Jonan-ku
Fukuoka 814-0180
Japan
;
_publ_section_synopsis     .
data_I
_database_code_depnum_ccdc_archive 'CCDC 981983'
_chemical_name_systematic
;
Bis(<i>n</i>-dodecylammonium) bis(chloranilato)diethanolcuprate(II)
;
_chemical_formula_moiety     'C40 H68 Cl4 Cu N2 O10'
_chemical_formula_sum     'C40 H68 Cl4 Cu N2 O10'
_chemical_formula_iupac     '(C12 H28 N)2 [Cu (C6 Cl2 O4)2 (C2 H6 O)2]'
_chemical_formula_weight     942.34
_chemical_melting_point     ?
_symmetry_cell_setting     triclinic
_symmetry_space_group_name_H-M     'P -1'
_symmetry_space_group_name_Hall     '-P 1'
loop_
    _symmetry_equiv_pos_site_id
    _symmetry_equiv_pos_as_xyz
    1 '+X,+Y,+Z'
    2 '-X,-Y,-Z'
_cell_length_a     9.2192(15)
_cell_length_b     9.4791(13)
_cell_length_c     15.162(3)
_cell_angle_alpha     76.894(9)
_cell_angle_beta     89.133(10)
_cell_angle_gamma     63.110(6)
_cell_volume     1145.1(4)
_cell_formula_units_Z     1
_cell_measurement_reflns_used     3320
_cell_measurement_theta_min     3.10
_cell_measurement_theta_max     27.49
_cell_measurement_temperature     100
_exptl_crystal_description     platelet
_exptl_crystal_colour     violet
_exptl_crystal_size_max     0.400
_exptl_crystal_size_mid     0.300
_exptl_crystal_size_min     0.050
_exptl_crystal_density_diffrn     1.366
_exptl_crystal_density_meas     ?
_exptl_crystal_density_method     'not measured'
_exptl_crystal_F_000     499.00
_exptl_absorpt_coefficient_mu     0.764
_exptl_absorpt_correction_type     multi-scan
_exptl_absorpt_process_details     '(<i>REQAB</i>; Rigaku, 1998)'
_exptl_absorpt_correction_T_min     0.868
_exptl_absorpt_correction_T_max     0.962
_diffrn_ambient_temperature     100
_diffrn_radiation_type     'Mo K\a'
_diffrn_radiation_wavelength     0.71075
_diffrn_measurement_device_type     'Rigaku Saturn724'
_diffrn_measurement_method     \w
_diffrn_detector_area_resol_mean     7.111
_diffrn_reflns_number     17151
_diffrn_reflns_av_R_equivalents     0.0247
_diffrn_reflns_theta_max     27.47
_diffrn_reflns_theta_full     27.47
_diffrn_measured_fraction_theta_max     0.992
_diffrn_measured_fraction_theta_full     0.992
_diffrn_reflns_limit_h_min     -11
_diffrn_reflns_limit_h_max     11
_diffrn_reflns_limit_k_min     -12
_diffrn_reflns_limit_k_max     12
_diffrn_reflns_limit_l_min     -19
_diffrn_reflns_limit_l_max     19
_diffrn_standards_number     0
_diffrn_standards_interval_count     .
_diffrn_standards_decay_%     ?
_refine_special_details
;
Refinement was performed using all reflections. The weighted <i>R</i>-factor
(<i>wR</i>) and goodness of fit (<i>S</i>) are based on <i>F</i>^2^.
<i>R</i>-factor (gt) are based on <i>F</i>. The threshold expression of
<i>F</i>^2^ > 2.0 \s(<i>F</i>^2^) is used only for calculating <i>R</i>-factor
(gt).
;
_reflns_number_total     5207
_reflns_number_gt     4796
_reflns_threshold_expression     F^2^>2.0\s(F^2^)
_refine_ls_structure_factor_coef     Fsqd
_refine_ls_R_factor_gt     0.0306
_refine_ls_wR_factor_ref     0.0785
_refine_ls_goodness_of_fit_ref     1.088
_refine_ls_number_reflns     5207
_refine_ls_number_parameters     275
_refine_ls_number_restraints     0
_refine_ls_hydrogen_treatment     mixed
_refine_ls_weighting_scheme     calc
_refine_ls_weighting_details
            'w = 1/[\s^2^(Fo^2^)+(0.0370P)^2^+0.6543P] where P=(Fo^2^+2Fc^2^)/3'
_atom_sites_solution_hydrogens     geom
_atom_sites_solution_primary     direct
_atom_sites_solution_secondary     difmap
_refine_ls_shift/su_max     0.001
_refine_diff_density_max     0.920
_refine_diff_density_min     -0.340
_refine_ls_extinction_method     none
_refine_ls_extinction_coef     ?
loop_
    _atom_type_symbol
    _atom_type_description
    _atom_type_scat_dispersion_real
    _atom_type_scat_dispersion_imag
    _atom_type_scat_source
    'C' 'C' 0.0033 0.0016
;
International Tables for Crystallography
(1992, Vol. C, Tables 4.2.6.8 and 6.1.1.4)
;
    'H' 'H' 0.0000 0.0000
;
International Tables for Crystallography
(1992, Vol. C, Table 6.1.1.4)
;
    'Cl' 'Cl' 0.1484 0.1585
;
International Tables for Crystallography
(1992, Vol. C, Tables 4.2.6.8 and 6.1.1.4)
;
    'Cu' 'Cu' 0.3201 1.2651
;
International Tables for Crystallography
(1992, Vol. C, Tables 4.2.6.8 and 6.1.1.4)
;
    'N' 'N' 0.0061 0.0033
;
International Tables for Crystallography
(1992, Vol. C, Tables 4.2.6.8 and 6.1.1.4)
;
    'O' 'O' 0.0106 0.0060
;
International Tables for Crystallography
(1992, Vol. C, Tables 4.2.6.8 and 6.1.1.4)
;
_computing_data_collection     'CrystalClear (Rigaku, 2010)'
_computing_cell_refinement     'CrystalClear (Rigaku, 2010)'
_computing_data_reduction     'CrystalClear (Rigaku, 2010)'
_computing_structure_solution
                                 '<i>Il Milione</i> (Burla <i>et al.</i>, 2007)'
_computing_structure_refinement     'SHELXL97 (Sheldrick, 2008)'
_computing_molecular_graphics     'CrystalStructure (Rigaku, 2010)'
_computing_publication_material     'CrystalStructure (Rigaku, 2010)'
loop_
    _atom_site_type_symbol
    _atom_site_label
    _atom_site_fract_x
    _atom_site_fract_y
    _atom_site_fract_z
    _atom_site_U_iso_or_equiv
    _atom_site_adp_type
    _atom_site_calc_flag
    _atom_site_refinement_flags
    _atom_site_occupancy
    _atom_site_symmetry_multiplicity
    _atom_site_disorder_assembly
    _atom_site_disorder_group
    Cu Cu1 0.5000 0.5000 1.0000 0.01636(8) Uani d S 1 2 . .
    Cl Cl1 0.53483(4) -0.04086(4) 1.14542(2) 0.01736(8) Uani d . 1 1 . .
    Cl Cl2 -0.00556(4) 0.55604(4) 0.85100(2) 0.01622(8) Uani d . 1 1 . .
    O O1 0.52991(12) 0.28029(12) 1.05403(7) 0.0178(2) Uani d . 1 1 . .
    O O2 0.29500(12) 0.53156(12) 0.94162(7) 0.0165(2) Uani d . 1 1 . .
    O O3 -0.00228(12) 0.23827(12) 0.94210(7) 0.0169(2) Uani d . 1 1 . .
    O O4 0.22249(13) -0.00706(13) 1.06624(7) 0.0198(2) Uani d . 1 1 . .
    O O5 0.66424(15) 0.42290(16) 0.87749(8) 0.0302(3) Uani d . 1 1 . .
    N N1 0.12545(15) -0.08274(16) 0.90253(9) 0.0157(2) Uani d . 1 1 . .
    C C1 0.40568(16) 0.26123(17) 1.03371(9) 0.0135(3) Uani d . 1 1 . .
    C C2 0.27283(16) 0.40582(16) 0.96559(9) 0.0135(3) Uani d . 1 1 . .
    C C3 0.13943(16) 0.39417(17) 0.93232(9) 0.0139(3) Uani d . 1 1 . .
    C C4 0.11687(16) 0.25682(16) 0.96583(9) 0.0135(3) Uani d . 1 1 . .
    C C5 0.24721(16) 0.11209(16) 1.03867(9) 0.0139(3) Uani d . 1 1 . .
    C C6 0.38592(17) 0.12498(17) 1.06779(9) 0.0141(3) Uani d . 1 1 . .
    C C7 0.6455(2) 0.3845(2) 0.79473(12) 0.0291(4) Uani d . 1 1 . .
    H H7A 0.6655 0.2697 0.8072 0.035 Uiso calc R 1 1 . .
    H H7B 0.7267 0.3966 0.7543 0.035 Uiso calc R 1 1 . .
    C C8 0.4764(2) 0.4956(3) 0.74834(13) 0.0372(4) Uani d . 1 1 . .
    H H8A 0.4575 0.6090 0.7352 0.045 Uiso calc R 1 1 . .
    H H8B 0.3963 0.4826 0.7882 0.045 Uiso calc R 1 1 . .
    H H8C 0.4648 0.4678 0.6913 0.045 Uiso calc R 1 1 . .
    C C9 0.08326(18) -0.09264(18) 0.80967(10) 0.0191(3) Uani d . 1 1 . .
    H H9A -0.0364 -0.0289 0.7937 0.023 Uiso calc R 1 1 . .
    H H9B 0.1153 -0.2077 0.8105 0.023 Uiso calc R 1 1 . .
    C C10 0.16933(18) -0.02718(18) 0.73788(10) 0.0190(3) Uani d . 1 1 . .
    H H10A 0.1583 -0.0583 0.6812 0.023 Uiso calc R 1 1 . .
    H H10B 0.2873 -0.0805 0.7590 0.023 Uiso calc R 1 1 . .
    C C11 0.10505(18) 0.15795(18) 0.71583(10) 0.0192(3) Uani d . 1 1 . .
    H H11A -0.0115 0.2123 0.6917 0.023 Uiso calc R 1 1 . .
    H H11B 0.1121 0.1906 0.7726 0.023 Uiso calc R 1 1 . .
    C C12 0.20052(18) 0.21605(19) 0.64636(10) 0.0198(3) Uani d . 1 1 . .
    H H12A 0.3173 0.1602 0.6704 0.024 Uiso calc R 1 1 . .
    H H12B 0.1925 0.1840 0.5896 0.024 Uiso calc R 1 1 . .
    C C13 0.13993(19) 0.40005(19) 0.62405(11) 0.0220(3) Uani d . 1 1 . .
    H H13A 0.1439 0.4327 0.6812 0.026 Uiso calc R 1 1 . .
    H H13B 0.0244 0.4558 0.5979 0.026 Uiso calc R 1 1 . .
    C C14 0.23900(19) 0.45781(19) 0.55735(11) 0.0212(3) Uani d . 1 1 . .
    H H14A 0.3548 0.4015 0.5832 0.025 Uiso calc R 1 1 . .
    H H14B 0.2340 0.4264 0.4999 0.025 Uiso calc R 1 1 . .
    C C15 0.17839(19) 0.64171(19) 0.53626(11) 0.0222(3) Uani d . 1 1 . .
    H H15A 0.1724 0.6741 0.5944 0.027 Uiso calc R 1 1 . .
    H H15B 0.0662 0.6972 0.5051 0.027 Uiso calc R 1 1 . .
    C C16 0.28427(19) 0.70182(19) 0.47717(11) 0.0236(3) Uani d . 1 1 . .
    H H16A 0.2956 0.6647 0.4203 0.028 Uiso calc R 1 1 . .
    H H16B 0.3948 0.6522 0.5098 0.028 Uiso calc R 1 1 . .
    C C17 0.2144(2) 0.88713(19) 0.45306(11) 0.0243(3) Uani d . 1 1 . .
    H H17A 0.1068 0.9357 0.4173 0.029 Uiso calc R 1 1 . .
    H H17B 0.1959 0.9241 0.5102 0.029 Uiso calc R 1 1 . .
    C C18 0.3209(2) 0.9526(2) 0.39921(12) 0.0273(4) Uani d . 1 1 . .
    H H18A 0.3426 0.9137 0.3427 0.033 Uiso calc R 1 1 . .
    H H18B 0.4272 0.9083 0.4356 0.033 Uiso calc R 1 1 . .
    C C19 0.2427(2) 1.1383(2) 0.37427(13) 0.0307(4) Uani d . 1 1 . .
    H H19A 0.1422 1.1817 0.3327 0.037 Uiso calc R 1 1 . .
    H H19B 0.2100 1.1772 0.4302 0.037 Uiso calc R 1 1 . .
    C C20 0.3529(3) 1.2073(2) 0.32906(15) 0.0389(5) Uani d . 1 1 . .
    H H20A 0.3835 1.1722 0.2726 0.047 Uiso calc R 1 1 . .
    H H20B 0.4516 1.1675 0.3703 0.047 Uiso calc R 1 1 . .
    H H20C 0.2946 1.3268 0.3151 0.047 Uiso calc R 1 1 . .
    H H1 0.769(3) 0.374(3) 0.8970(16) 0.044(6) Uiso d . 1 1 . .
    H H2 0.235(3) -0.131(2) 0.9169(13) 0.021(5) Uiso d . 1 1 . .
    H H3 0.088(2) 0.020(2) 0.9063(12) 0.020(4) Uiso d . 1 1 . .
    H H4 0.082(2) -0.129(2) 0.9432(14) 0.025(5) Uiso d . 1 1 . .
loop_
    _atom_site_aniso_label
    _atom_site_aniso_U_11
    _atom_site_aniso_U_22
    _atom_site_aniso_U_33
    _atom_site_aniso_U_12
    _atom_site_aniso_U_13
    _atom_site_aniso_U_23
    Cu1 0.01280(12) 0.01202(12) 0.02484(14) -0.00770(10) -0.00397(9)
                                                                    -0.00092(10)
    Cl1 0.01591(16) 0.01415(16) 0.01890(16) -0.00615(13) -0.00402(12)
                                                                     0.00037(12)
    Cl2 0.01428(15) 0.01421(16) 0.01823(16) -0.00668(12) -0.00354(12)
                                                                     0.00018(12)
    O1 0.0131(5) 0.0140(5) 0.0256(6) -0.0073(4) -0.0046(4) -0.0007(4)
    O2 0.0147(5) 0.0131(5) 0.0222(5) -0.0083(4) -0.0027(4) -0.0008(4)
    O3 0.0140(5) 0.0160(5) 0.0223(5) -0.0092(4) -0.0012(4) -0.0024(4)
    O4 0.0184(5) 0.0163(5) 0.0257(6) -0.0116(5) -0.0023(4) 0.0013(5)
    O5 0.0188(6) 0.0397(7) 0.0288(7) -0.0085(6) -0.0005(5) -0.0129(6)
    N1 0.0147(6) 0.0150(6) 0.0187(6) -0.0089(5) 0.0003(5) -0.0017(5)
    C1 0.0107(6) 0.0137(7) 0.0164(7) -0.0055(5) 0.0006(5) -0.0045(5)
    C2 0.0121(6) 0.0126(7) 0.0164(7) -0.0059(5) 0.0020(5) -0.0041(5)
    C3 0.0112(6) 0.0131(7) 0.0157(7) -0.0046(5) -0.0007(5) -0.0024(5)
    C4 0.0115(6) 0.0136(7) 0.0159(7) -0.0058(5) 0.0019(5) -0.0046(5)
    C5 0.0131(7) 0.0134(7) 0.0153(7) -0.0065(6) 0.0021(5) -0.0032(5)
    C6 0.0128(6) 0.0126(6) 0.0146(6) -0.0046(5) -0.0019(5) -0.0015(5)
    C7 0.0311(9) 0.0265(9) 0.0253(8) -0.0106(8) -0.0011(7) -0.0038(7)
    C8 0.0294(10) 0.0532(12) 0.0259(9) -0.0172(9) -0.0008(7) -0.0082(9)
    C9 0.0191(7) 0.0196(7) 0.0211(7) -0.0118(6) -0.0029(6) -0.0032(6)
    C10 0.0194(7) 0.0191(7) 0.0184(7) -0.0091(6) 0.0018(6) -0.0040(6)
    C11 0.0185(7) 0.0187(7) 0.0190(7) -0.0090(6) 0.0017(6) -0.0009(6)
    C12 0.0192(7) 0.0216(8) 0.0168(7) -0.0093(6) 0.0010(6) -0.0014(6)
    C13 0.0196(7) 0.0219(8) 0.0231(8) -0.0100(6) 0.0042(6) -0.0020(6)
    C14 0.0209(8) 0.0220(8) 0.0197(7) -0.0104(6) 0.0026(6) -0.0022(6)
    C15 0.0180(7) 0.0215(8) 0.0241(8) -0.0084(6) 0.0030(6) -0.0017(6)
    C16 0.0211(8) 0.0207(8) 0.0253(8) -0.0085(6) 0.0053(6) -0.0012(6)
    C17 0.0221(8) 0.0215(8) 0.0249(8) -0.0083(7) 0.0062(6) -0.0016(6)
    C18 0.0256(8) 0.0215(8) 0.0305(9) -0.0092(7) 0.0098(7) -0.0027(7)
    C19 0.0348(10) 0.0216(9) 0.0308(9) -0.0105(8) 0.0100(8) -0.0033(7)
    C20 0.0473(12) 0.0270(10) 0.0437(11) -0.0195(9) 0.0166(9) -0.0067(8)
_geom_special_details
;
ENTER SPECIAL DETAILS OF THE MOLECULAR GEOMETRY
;
loop_
    _geom_bond_atom_site_label_1
    _geom_bond_atom_site_label_2
    _geom_bond_site_symmetry_2
    _geom_bond_distance
    _geom_bond_publ_flag
    Cu1 O1 2_667 1.9489(11) no
    Cu1 O1 . 1.9489(10) yes
    Cu1 O2 2_667 1.9657(10) no
    Cu1 O2 . 1.9657(10) yes
    Cu1 O5 2_667 2.4097(13) no
    Cu1 O5 . 2.4097(13) yes
    Cl1 C6 . 1.7317(14) no
    Cl2 C3 . 1.7315(14) no
    O1 C1 . 1.2893(17) no
    O2 C2 . 1.2713(17) no
    O3 C4 . 1.2579(17) no
    O4 C5 . 1.2322(17) no
    O5 C7 . 1.417(2) no
    O5 H1 . 0.88(3) no
    N1 C9 . 1.5005(19) no
    N1 H2 . 0.90(2) no
    N1 H3 . 0.89(2) no
    N1 H4 . 0.87(2) no
    C1 C6 . 1.370(2) no
    C1 C2 . 1.5242(19) no
    C2 C3 . 1.3950(19) no
    C3 C4 . 1.3922(19) no
    C4 C5 . 1.5517(19) no
    C5 C6 . 1.4241(19) no
    C7 C8 . 1.499(2) no
    C7 H7A . 0.9900 no
    C7 H7B . 0.9900 no
    C8 H8A . 0.9800 no
    C8 H8B . 0.9800 no
    C8 H8C . 0.9800 no
    C9 C10 . 1.521(2) no
    C9 H9A . 0.9900 no
    C9 H9B . 0.9900 no
    C10 C11 . 1.530(2) no
    C10 H10A . 0.9900 no
    C10 H10B . 0.9900 no
    C11 C12 . 1.528(2) no
    C11 H11A . 0.9900 no
    C11 H11B . 0.9900 no
    C12 C13 . 1.525(2) no
    C12 H12A . 0.9900 no
    C12 H12B . 0.9900 no
    C13 C14 . 1.526(2) no
    C13 H13A . 0.9900 no
    C13 H13B . 0.9900 no
    C14 C15 . 1.525(2) no
    C14 H14A . 0.9900 no
    C14 H14B . 0.9900 no
    C15 C16 . 1.525(2) no
    C15 H15A . 0.9900 no
    C15 H15B . 0.9900 no
    C16 C17 . 1.525(2) no
    C16 H16A . 0.9900 no
    C16 H16B . 0.9900 no
    C17 C18 . 1.521(2) no
    C17 H17A . 0.9900 no
    C17 H17B . 0.9900 no
    C18 C19 . 1.524(2) no
    C18 H18A . 0.9900 no
    C18 H18B . 0.9900 no
    C19 C20 . 1.518(3) no
    C19 H19A . 0.9900 no
    C19 H19B . 0.9900 no
    C20 H20A . 0.9800 no
    C20 H20B . 0.9800 no
    C20 H20C . 0.9800 no
loop_
    _geom_angle_atom_site_label_1
    _geom_angle_atom_site_label_2
    _geom_angle_atom_site_label_3
    _geom_angle_site_symmetry_1
    _geom_angle_site_symmetry_3
    _geom_angle
    _geom_angle_publ_flag
    O1 Cu1 O1 2_667 . 180.00(6) no
    O1 Cu1 O2 2_667 2_667 84.09(4) no
    O1 Cu1 O2 . 2_667 95.91(4) no
    O1 Cu1 O2 2_667 . 95.91(4) no
    O1 Cu1 O2 . . 84.09(4) no
    O2 Cu1 O2 2_667 . 179.9990(10)
                                 no
    O1 Cu1 O5 2_667 2_667 94.24(5) no
    O1 Cu1 O5 . 2_667 85.76(5) no
    O2 Cu1 O5 2_667 2_667 96.70(4) no
    O2 Cu1 O5 . 2_667 83.30(4) no
    O1 Cu1 O5 2_667 . 85.76(5) no
    O1 Cu1 O5 . . 94.24(5) no
    O2 Cu1 O5 2_667 . 83.30(4) no
    O2 Cu1 O5 . . 96.70(4) no
    O5 Cu1 O5 2_667 . 179.9990(10)
                                 no
    C1 O1 Cu1 . . 112.48(9) no
    C2 O2 Cu1 . . 112.47(9) no
    C7 O5 Cu1 . . 136.61(11) no
    C7 O5 H1 . . 108.8(16) no
    Cu1 O5 H1 . . 110.5(15) no
    C9 N1 H2 . . 111.6(12) no
    C9 N1 H3 . . 111.9(12) no
    H2 N1 H3 . . 106.3(17) no
    C9 N1 H4 . . 110.2(13) no
    H2 N1 H4 . . 109.3(17) no
    H3 N1 H4 . . 107.4(17) no
    O1 C1 C6 . . 125.59(13) no
    O1 C1 C2 . . 115.10(12) no
    C6 C1 C2 . . 119.31(12) no
    O2 C2 C3 . . 124.12(13) no
    O2 C2 C1 . . 115.58(12) no
    C3 C2 C1 . . 120.29(12) no
    C4 C3 C2 . . 121.21(13) no
    C4 C3 Cl2 . . 119.01(10) no
    C2 C3 Cl2 . . 119.74(11) no
    O3 C4 C3 . . 125.49(13) no
    O3 C4 C5 . . 115.72(12) no
    C3 C4 C5 . . 118.79(12) no
    O4 C5 C6 . . 124.97(13) no
    O4 C5 C4 . . 116.59(12) no
    C6 C5 C4 . . 118.43(12) no
    C1 C6 C5 . . 121.74(12) no
    C1 C6 Cl1 . . 120.25(11) no
    C5 C6 Cl1 . . 117.98(10) no
    O5 C7 C8 . . 110.19(15) no
    O5 C7 H7A . . 109.6 no
    C8 C7 H7A . . 109.6 no
    O5 C7 H7B . . 109.6 no
    C8 C7 H7B . . 109.6 no
    H7A C7 H7B . . 108.1 no
    C7 C8 H8A . . 109.5 no
    C7 C8 H8B . . 109.5 no
    H8A C8 H8B . . 109.5 no
    C7 C8 H8C . . 109.5 no
    H8A C8 H8C . . 109.5 no
    H8B C8 H8C . . 109.5 no
    N1 C9 C10 . . 111.53(12) no
    N1 C9 H9A . . 109.3 no
    C10 C9 H9A . . 109.3 no
    N1 C9 H9B . . 109.3 no
    C10 C9 H9B . . 109.3 no
    H9A C9 H9B . . 108.0 no
    C9 C10 C11 . . 114.68(12) no
    C9 C10 H10A . . 108.6 no
    C11 C10 H10A . . 108.6 no
    C9 C10 H10B . . 108.6 no
    C11 C10 H10B . . 108.6 no
    H10A C10 H10B . . 107.6 no
    C12 C11 C10 . . 112.43(12) no
    C12 C11 H11A . . 109.1 no
    C10 C11 H11A . . 109.1 no
    C12 C11 H11B . . 109.1 no
    C10 C11 H11B . . 109.1 no
    H11A C11 H11B . . 107.9 no
    C13 C12 C11 . . 113.42(12) no
    C13 C12 H12A . . 108.9 no
    C11 C12 H12A . . 108.9 no
    C13 C12 H12B . . 108.9 no
    C11 C12 H12B . . 108.9 no
    H12A C12 H12B . . 107.7 no
    C12 C13 C14 . . 113.58(13) no
    C12 C13 H13A . . 108.9 no
    C14 C13 H13A . . 108.9 no
    C12 C13 H13B . . 108.9 no
    C14 C13 H13B . . 108.9 no
    H13A C13 H13B . . 107.7 no
    C15 C14 C13 . . 113.12(13) no
    C15 C14 H14A . . 109.0 no
    C13 C14 H14A . . 109.0 no
    C15 C14 H14B . . 109.0 no
    C13 C14 H14B . . 109.0 no
    H14A C14 H14B . . 107.8 no
    C14 C15 C16 . . 114.58(13) no
    C14 C15 H15A . . 108.6 no
    C16 C15 H15A . . 108.6 no
    C14 C15 H15B . . 108.6 no
    C16 C15 H15B . . 108.6 no
    H15A C15 H15B . . 107.6 no
    C15 C16 C17 . . 113.00(13) no
    C15 C16 H16A . . 109.0 no
    C17 C16 H16A . . 109.0 no
    C15 C16 H16B . . 109.0 no
    C17 C16 H16B . . 109.0 no
    H16A C16 H16B . . 107.8 no
    C18 C17 C16 . . 115.02(13) no
    C18 C17 H17A . . 108.5 no
    C16 C17 H17A . . 108.5 no
    C18 C17 H17B . . 108.5 no
    C16 C17 H17B . . 108.5 no
    H17A C17 H17B . . 107.5 no
    C17 C18 C19 . . 112.76(14) no
    C17 C18 H18A . . 109.0 no
    C19 C18 H18A . . 109.0 no
    C17 C18 H18B . . 109.0 no
    C19 C18 H18B . . 109.0 no
    H18A C18 H18B . . 107.8 no
    C20 C19 C18 . . 114.12(15) no
    C20 C19 H19A . . 108.7 no
    C18 C19 H19A . . 108.7 no
    C20 C19 H19B . . 108.7 no
    C18 C19 H19B . . 108.7 no
    H19A C19 H19B . . 107.6 no
    C19 C20 H20A . . 109.5 no
    C19 C20 H20B . . 109.5 no
    H20A C20 H20B . . 109.5 no
    C19 C20 H20C . . 109.5 no
    H20A C20 H20C . . 109.5 no
    H20B C20 H20C . . 109.5 no
loop_
    _geom_torsion_atom_site_label_1
    _geom_torsion_atom_site_label_2
    _geom_torsion_atom_site_label_3
    _geom_torsion_atom_site_label_4
    _geom_torsion_site_symmetry_1
    _geom_torsion_site_symmetry_2
    _geom_torsion_site_symmetry_3
    _geom_torsion_site_symmetry_4
    _geom_torsion
    _geom_torsion_publ_flag
    O2 Cu1 O1 C1 2_667 . . . 175.55(10) no
    O2 Cu1 O1 C1 . . . . -4.45(10) no
    O5 Cu1 O1 C1 2_667 . . . 79.23(10) no
    O5 Cu1 O1 C1 . . . . -100.77(10) no
    O1 Cu1 O2 C2 2_667 . . . -178.08(10) no
    O1 Cu1 O2 C2 . . . . 1.92(10) no
    O5 Cu1 O2 C2 2_667 . . . -84.49(10) no
    O5 Cu1 O2 C2 . . . . 95.51(10) no
    O1 Cu1 O5 C7 2_667 . . . -104.22(16) no
    O1 Cu1 O5 C7 . . . . 75.77(16) no
    O2 Cu1 O5 C7 2_667 . . . 171.24(16) no
    O2 Cu1 O5 C7 . . . . -8.76(16) no
    Cu1 O1 C1 C6 . . . . -174.25(12) no
    Cu1 O1 C1 C2 . . . . 5.85(15) no
    Cu1 O2 C2 C3 . . . . -178.16(11) no
    Cu1 O2 C2 C1 . . . . 0.64(15) no
    O1 C1 C2 O2 . . . . -4.48(18) no
    C6 C1 C2 O2 . . . . 175.61(13) no
    O1 C1 C2 C3 . . . . 174.36(13) no
    C6 C1 C2 C3 . . . . -5.5(2) no
    O2 C2 C3 C4 . . . . -175.74(13) no
    C1 C2 C3 C4 . . . . 5.5(2) no
    O2 C2 C3 Cl2 . . . . 1.7(2) no
    C1 C2 C3 Cl2 . . . . -176.99(10) no
    C2 C3 C4 O3 . . . . 177.46(13) no
    Cl2 C3 C4 O3 . . . . 0.0(2) no
    C2 C3 C4 C5 . . . . -2.5(2) no
    Cl2 C3 C4 C5 . . . . 179.98(9) no
    O3 C4 C5 O4 . . . . 0.18(18) no
    C3 C4 C5 O4 . . . . -179.84(13) no
    O3 C4 C5 C6 . . . . 179.43(12) no
    C3 C4 C5 C6 . . . . -0.59(19) no
    O1 C1 C6 C5 . . . . -177.45(13) no
    C2 C1 C6 C5 . . . . 2.4(2) no
    O1 C1 C6 Cl1 . . . . 0.2(2) no
    C2 C1 C6 Cl1 . . . . -179.89(10) no
    O4 C5 C6 C1 . . . . 179.66(14) no
    C4 C5 C6 C1 . . . . 0.5(2) no
    O4 C5 C6 Cl1 . . . . 1.9(2) no
    C4 C5 C6 Cl1 . . . . -177.24(9) no
    Cu1 O5 C7 C8 . . . . 39.7(2) no
    N1 C9 C10 C11 . . . . -70.83(16) no
    C9 C10 C11 C12 . . . . 177.58(12) no
    C10 C11 C12 C13 . . . . -179.36(12) no
    C11 C12 C13 C14 . . . . 177.86(13) no
    C12 C13 C14 C15 . . . . -179.44(13) no
    C13 C14 C15 C16 . . . . 174.36(14) no
    C14 C15 C16 C17 . . . . 176.68(14) no
    C15 C16 C17 C18 . . . . 176.30(14) no
    C16 C17 C18 C19 . . . . 178.04(15) no
    C17 C18 C19 C20 . . . . 174.00(16) no
loop_
    _geom_hbond_atom_site_label_D
    _geom_hbond_atom_site_label_H
    _geom_hbond_atom_site_label_A
    _geom_hbond_site_symmetry_D
    _geom_hbond_site_symmetry_H
    _geom_hbond_site_symmetry_A
    _geom_hbond_distance_DH
    _geom_hbond_distance_HA
    _geom_hbond_distance_DA
    _geom_hbond_angle_DHA
    _geom_hbond_publ_flag
    O5 H1 O3 . . 1_655 0.88(3) 1.94(3) 2.8145(16) 172(3) yes
    N1 H2 O1 . . 2_657 0.91(3) 1.97(2) 2.8562(16) 167(3) yes
    N1 H3 O3 . . . 0.89(3) 2.05(3) 2.928(2) 168.3(17) yes
    N1 H4 O3 . . 2_557 0.87(3) 2.12(3) 2.9784(19) 171(3) yes
    N1 H4 O4 . . 2_557 0.87(3) 2.50(3) 2.9842(19) 116.2(13) yes
_iucr_refine_instructions_details
;
TITL 120619hmgCu-100K
CELL  0.71075 9.21920 9.47910 15.16190 76.894 89.133 63.110
ZERR  1 0.00150 0.00130 0.00280 0.008 0.009 0.006
LATT 1
SFAC C H CL CU N O
UNIT 40 68 4 1 2 10
SHEL 99999.000000 0.000000
L.S. 20
FMAP 2
PLAN -20
WPDB -2
HTAB
BOND $H
CONF
LIST 4
TEMP -172.8
ACTA
SIZE 0.400 0.300 0.050
WGHT    0.037000    0.654300
FVAR       0.59737
CU1   4    0.500000    0.500000    1.000000    10.50000    0.01280    0.01202 =
         0.02484   -0.00092   -0.00397   -0.00770
CL1   3    0.534828   -0.040865    1.145416    11.00000    0.01591    0.01415 =
         0.01890    0.00037   -0.00402   -0.00615
CL2   3   -0.005556    0.556039    0.850996    11.00000    0.01428    0.01421 =
         0.01823    0.00018   -0.00354   -0.00668
O1    6    0.529907    0.280287    1.054034    11.00000    0.01311    0.01402 =
         0.02557   -0.00073   -0.00459   -0.00735
O2    6    0.294998    0.531559    0.941615    11.00000    0.01468    0.01306 =
         0.02216   -0.00083   -0.00269   -0.00830
O3    6   -0.002276    0.238274    0.942103    11.00000    0.01399    0.01597 =
         0.02227   -0.00237   -0.00118   -0.00920
O4    6    0.222487   -0.007064    1.066244    11.00000    0.01842    0.01628 =
         0.02570    0.00132   -0.00231   -0.01160
O5    6    0.664240    0.422896    0.877490    11.00000    0.01876    0.03969 =
         0.02878   -0.01292   -0.00053   -0.00849
N1    5    0.125448   -0.082745    0.902529    11.00000    0.01468    0.01496 =
         0.01874   -0.00172    0.00026   -0.00894
C1    1    0.405681    0.261233    1.033712    11.00000    0.01066    0.01367 =
         0.01643   -0.00446    0.00058   -0.00551
C2    1    0.272833    0.405819    0.965594    11.00000    0.01207    0.01257 =
         0.01641   -0.00412    0.00200   -0.00594
C3    1    0.139434    0.394167    0.932321    11.00000    0.01118    0.01306 =
         0.01570   -0.00245   -0.00070   -0.00455
C4    1    0.116872    0.256822    0.965825    11.00000    0.01151    0.01363 =
         0.01588   -0.00462    0.00193   -0.00579
C5    1    0.247211    0.112088    1.038671    11.00000    0.01309    0.01340 =
         0.01534   -0.00322    0.00214   -0.00649
C6    1    0.385920    0.124978    1.067788    11.00000    0.01283    0.01263 =
         0.01459   -0.00148   -0.00189   -0.00463
C7    1    0.645543    0.384537    0.794733    11.00000    0.03113    0.02654 =
         0.02534   -0.00380   -0.00113   -0.01062
AFIX  23
H7A   2    0.665524    0.269745    0.807221    11.00000   -1.20000
H7B   2    0.726722    0.396632    0.754348    11.00000   -1.20000
AFIX   0
C8    1    0.476376    0.495584    0.748339    11.00000    0.02941    0.05325 =
         0.02590   -0.00819   -0.00076   -0.01719
AFIX  33
H8A   2    0.457481    0.609003    0.735200    11.00000   -1.20000
H8B   2    0.396285    0.482576    0.788182    11.00000   -1.20000
H8C   2    0.464778    0.467765    0.691308    11.00000   -1.20000
AFIX   0
C9    1    0.083265   -0.092638    0.809673    11.00000    0.01911    0.01960 =
         0.02110   -0.00324   -0.00293   -0.01176
AFIX  23
H9A   2   -0.036435   -0.028923    0.793697    11.00000   -1.20000
H9B   2    0.115306   -0.207722    0.810469    11.00000   -1.20000
AFIX   0
C10   1    0.169329   -0.027177    0.737880    11.00000    0.01943    0.01913 =
         0.01840   -0.00404    0.00183   -0.00913
AFIX  23
H10A  2    0.158270   -0.058289    0.681221    11.00000   -1.20000
H10B  2    0.287269   -0.080536    0.758981    11.00000   -1.20000
AFIX   0
C11   1    0.105052    0.157947    0.715833    11.00000    0.01845    0.01873 =
         0.01895   -0.00094    0.00173   -0.00904
AFIX  23
H11A  2   -0.011514    0.212283    0.691660    11.00000   -1.20000
H11B  2    0.112086    0.190571    0.772562    11.00000   -1.20000
AFIX   0
C12   1    0.200522    0.216050    0.646363    11.00000    0.01920    0.02158 =
         0.01678   -0.00141    0.00098   -0.00931
AFIX  23
H12A  2    0.317267    0.160220    0.670352    11.00000   -1.20000
H12B  2    0.192498    0.183979    0.589578    11.00000   -1.20000
AFIX   0
C13   1    0.139932    0.400053    0.624048    11.00000    0.01962    0.02188 =
         0.02310   -0.00197    0.00416   -0.01002
AFIX  23
H13A  2    0.143937    0.432658    0.681185    11.00000   -1.20000
H13B  2    0.024368    0.455750    0.597897    11.00000   -1.20000
AFIX   0
C14   1    0.239002    0.457814    0.557348    11.00000    0.02094    0.02203 =
         0.01969   -0.00217    0.00259   -0.01041
AFIX  23
H14A  2    0.354786    0.401530    0.583169    11.00000   -1.20000
H14B  2    0.234049    0.426444    0.499902    11.00000   -1.20000
AFIX   0
C15   1    0.178391    0.641709    0.536260    11.00000    0.01804    0.02154 =
         0.02410   -0.00174    0.00299   -0.00840
AFIX  23
H15A  2    0.172427    0.674081    0.594397    11.00000   -1.20000
H15B  2    0.066171    0.697219    0.505096    11.00000   -1.20000
AFIX   0
C16   1    0.284273    0.701821    0.477167    11.00000    0.02107    0.02072 =
         0.02529   -0.00123    0.00534   -0.00852
AFIX  23
H16A  2    0.295554    0.664706    0.420288    11.00000   -1.20000
H16B  2    0.394785    0.652182    0.509787    11.00000   -1.20000
AFIX   0
C17   1    0.214441    0.887125    0.453064    11.00000    0.02205    0.02145 =
         0.02485   -0.00161    0.00617   -0.00829
AFIX  23
H17A  2    0.106797    0.935660    0.417344    11.00000   -1.20000
H17B  2    0.195887    0.924083    0.510155    11.00000   -1.20000
AFIX   0
C18   1    0.320939    0.952554    0.399212    11.00000    0.02562    0.02148 =
         0.03045   -0.00266    0.00976   -0.00921
AFIX  23
H18A  2    0.342550    0.913677    0.342741    11.00000   -1.20000
H18B  2    0.427203    0.908317    0.435619    11.00000   -1.20000
AFIX   0
C19   1    0.242690    1.138339    0.374268    11.00000    0.03478    0.02156 =
         0.03085   -0.00329    0.01004   -0.01047
AFIX  23
H19A  2    0.142191    1.181740    0.332705    11.00000   -1.20000
H19B  2    0.209998    1.177166    0.430241    11.00000   -1.20000
AFIX   0
C20   1    0.352860    1.207302    0.329059    11.00000    0.04732    0.02701 =
         0.04370   -0.00674    0.01661   -0.01953
AFIX  33
H20A  2    0.383539    1.172188    0.272596    11.00000   -1.20000
H20B  2    0.451558    1.167456    0.370273    11.00000   -1.20000
H20C  2    0.294594    1.326776    0.315125    11.00000   -1.20000
AFIX   0
H1    2    0.769155    0.373950    0.896966    11.00000    0.04388
H2    2    0.234659   -0.131088    0.916917    11.00000    0.02143
H3    2    0.087941    0.019879    0.906253    11.00000    0.01996
H4    2    0.082457   -0.128574    0.943224    11.00000    0.02542
HKLF 4
REM  120619hmgCu-100K
REM R1 =  0.0306 for   4796 Fo > 4sig(Fo)  and  0.0333 for all   5207 data
REM    275 parameters refined using      0 restraints
END
WGHT      0.0370      0.6541
REM Highest difference peak  0.917,  deepest hole -0.337,  1-sigma level  0.059
Q1    1   0.3795  0.6561  1.1032  11.00000  0.05    0.92
Q2    1   0.0246  0.0165  0.9973  11.00000  0.05    0.62
Q3    1  -0.0401  0.1001  0.7048  11.00000  0.05    0.49
Q4    1   0.3368  0.3370  0.9986  11.00000  0.05    0.44
Q5    1   0.1828  0.1960  0.9990  11.00000  0.05    0.40
Q6    1   0.1228 -0.0600  0.7793  11.00000  0.05    0.38
Q7    1   0.3129  0.1306  1.0572  11.00000  0.05    0.37
Q8    1   0.1281  0.3410  0.9514  11.00000  0.05    0.36
Q9    1   0.1872  0.4008  0.9533  11.00000  0.05    0.35
Q10   1   0.3992  0.1770  1.0442  11.00000  0.05    0.32
Q11   1   0.5364  0.3336  1.0278  11.00000  0.05    0.30
Q12   1  -0.0334  0.7772  0.7947  11.00000  0.05    0.28
Q13   1   0.1549  0.1799  0.6854  11.00000  0.05    0.28
Q14   1   0.1599  0.3126  0.6379  11.00000  0.05    0.27
Q15   1   0.4699  0.2760  1.0490  11.00000  0.05    0.27
Q16   1   0.2131  0.5410  0.5515  11.00000  0.05    0.27
Q17   1   0.1947  0.4222  0.5909  11.00000  0.05    0.26
Q18   1   0.2682  0.7875  0.4702  11.00000  0.05    0.26
Q19   1   0.2880  0.9416  0.3488  11.00000  0.05    0.25
Q20   1   0.7176  0.5492  1.0393  11.00000  0.05    0.25
;
