# Supplementary material for: Bis(n-do­decyl­ammonium) bis­(chlor­anil­ato)di­ethano­lcuprate(II)
Source: Acta Crystallogr Sect E Struct Rep Online. 2014 Jan 22;70(Pt 2):m63–4. doi: 10.1107/S1600536814001202 (PMC3998266; doi:10.1107/S1600536814001202)
Supplement: Supplementary file 2 [file e-70-00m63-Isup2.hkl]

# 
# h,k,l, Fc-squared, Fo-squared, sigma(Fo-squared) and status flag 
# 
data_I
_shelx_title ' 120619hmgCu-100K' 
_shelx_refln_list_code          4 
_shelx_F_calc_maximum      160.72 
_exptl_crystal_F_000       499.00 
_reflns_d_resolution_high  0.7703 
 
loop_ 
 _symmetry_equiv_pos_as_xyz 
 'x, y, z' 
 '-x, -y, -z' 
 
_cell_length_a     9.2192 
_cell_length_b     9.4791 
_cell_length_c    15.1619 
_cell_angle_alpha  76.894 
_cell_angle_beta   89.133 
_cell_angle_gamma  63.110 
 
_shelx_F_squared_multiplier     1.000 
 
loop_ 
 _refln_index_h 
 _refln_index_k 
 _refln_index_l 
 _refln_F_squared_calc 
 _refln_F_squared_meas 
 _refln_F_squared_sigma 
 _refln_observed_status 
   2   0   0       57.47       62.93      0.89 o 
   3   0   0      944.12      911.62      6.40 o 
   4   0   0     2911.06     2873.97     36.00 o 
   5   0   0      277.93      259.03      3.92 o 
   6   0   0     1617.03     1612.17     30.23 o 
   7   0   0        3.85        5.06      1.33 o 
   8   0   0     1180.69     1296.82     18.17 o 
   9   0   0      144.57      142.71      5.30 o 
  10   0   0      249.49      254.08      7.94 o 
 -10   1   0       88.65       84.27     16.79 o 
  -9   1   0      243.05      243.85      8.52 o 
  -8   1   0      301.51      299.39      5.28 o 
  -7   1   0      711.27      636.77      7.07 o 
  -6   1   0     1201.67     1272.17     12.56 o 
  -5   1   0      137.36       81.22      2.92 o 
  -4   1   0     1683.22     1658.17     17.38 o 
  -3   1   0      465.62      491.34      5.47 o 
  -2   1   0      484.30      444.76      3.41 o 
  -1   1   0      943.36      912.57      3.27 o 
   2   1   0     1965.87     2032.10      8.97 o 
   3   1   0     2501.37     2540.13     14.91 o 
   4   1   0      492.47      501.05      7.59 o 
   5   1   0      188.99      183.49      3.50 o 
   6   1   0     2221.15     2248.07     24.94 o 
   7   1   0       41.00       35.60      1.94 o 
   8   1   0      783.56      785.08      9.54 o 
   9   1   0       44.22       44.10      2.67 o 
  10   1   0      509.43      518.14      9.21 o 
  11   1   0        1.58        3.32      1.01 o 
  -9   2   0        2.05        3.41      1.55 o 
  -8   2   0        0.88        2.09      1.59 o 
  -7   2   0        0.76        2.02      1.04 o 
  -6   2   0      702.01      730.62      8.44 o 
  -5   2   0      199.75      199.79      7.41 o 
  -4   2   0     1454.82     1502.50     13.19 o 
  -3   2   0      577.31      553.69      8.55 o 
  -2   2   0      789.32      920.64      6.29 o 
  -1   2   0      190.88      166.55      1.49 o 
   0   2   0     7613.05     7539.00     86.51 o 
   1   2   0     2785.97     2766.77      7.87 o 
   2   2   0     7229.44     6911.83     52.89 o 
   3   2   0      735.69      767.17      4.10 o 
   4   2   0     3704.39     3619.17     27.75 o 
   5   2   0     1252.84     1339.35     16.17 o 
   6   2   0      816.72      743.94     13.36 o 
   7   2   0      433.85      425.20      8.41 o 
   8   2   0      838.16      875.50      6.60 o 
   9   2   0        8.60       10.06      1.71 o 
  10   2   0      257.83      262.25      7.68 o 
  -8   3   0      235.92      227.11      5.31 o 
  -7   3   0      157.03      155.40      4.42 o 
  -6   3   0      360.00      352.03      6.59 o 
  -5   3   0      991.32     1026.97     17.71 o 
  -4   3   0     1153.71     1208.83     12.83 o 
  -3   3   0      156.08      196.32      3.85 o 
  -2   3   0      515.34      484.62      5.33 o 
  -1   3   0      443.86      463.28      5.69 o 
   0   3   0      874.03      831.49      6.82 o 
   1   3   0      566.75      478.61      5.09 o 
   2   3   0      520.41      484.51      3.66 o 
   3   3   0       83.09       98.41      1.10 o 
   4   3   0       91.49      103.29      1.59 o 
   5   3   0     1216.18     1266.09      8.85 o 
   6   3   0       58.24       61.81      2.57 o 
   7   3   0       57.67       42.43      2.07 o 
   8   3   0     1264.32     1138.30      7.97 o 
   9   3   0      611.30      608.96     22.19 o 
  10   3   0      159.24      144.47      6.59 o 
  11   3   0       14.08        8.21      4.23 o 
  -8   4   0       16.75       11.83      2.43 o 
  -7   4   0        6.70        4.04      1.18 o 
  -6   4   0      177.58      177.48      3.91 o 
  -5   4   0       15.41       17.78      1.91 o 
  -4   4   0     1045.50     1086.11     13.23 o 
  -3   4   0      149.83      149.32      4.17 o 
  -2   4   0      332.70      325.05      4.77 o 
  -1   4   0     4416.73     4637.70     44.48 o 
   0   4   0     1210.88     1107.09     14.47 o 
   1   4   0       38.66       89.88      1.50 o 
   2   4   0    10825.36    11196.24     86.94 o 
   3   4   0      705.57      646.84      2.95 o 
   4   4   0     3607.41     3816.49     33.25 o 
   5   4   0      582.10      576.18      6.39 o 
   6   4   0     1825.77     1837.76     13.61 o 
   7   4   0      370.91      363.62      5.80 o 
   8   4   0      301.85      294.50      9.50 o 
   9   4   0        8.04       11.04      2.02 o 
  10   4   0      802.56      779.60     20.41 o 
  11   4   0        8.33        4.40      1.65 o 
  -7   5   0      285.38      273.39      8.34 o 
  -6   5   0       25.61       21.35      2.14 o 
  -5   5   0      913.82      983.15     12.64 o 
  -4   5   0     1015.31     1049.76     12.63 o 
  -3   5   0      600.68      624.24     10.18 o 
  -2   5   0      354.01      346.00      6.68 o 
  -1   5   0      384.96      377.47      4.28 o 
   0   5   0       61.45       59.49      1.46 o 
   1   5   0     1756.21     1866.62     17.14 o 
   2   5   0      758.90      749.55      7.99 o 
   3   5   0      107.94       71.82      1.72 o 
   4   5   0        0.85        0.54      0.35 o 
   5   5   0      313.08      349.92      7.93 o 
   6   5   0       10.18        4.33      0.82 o 
   7   5   0       39.63       42.99      1.75 o 
   8   5   0       44.72       48.36      2.50 o 
   9   5   0      102.14       93.31      3.85 o 
  10   5   0      185.96      170.45      6.10 o 
  11   5   0       25.80       19.82      2.88 o 
  -6   6   0      241.21      224.79      7.82 o 
  -5   6   0        7.61        4.22      2.25 o 
  -4   6   0       36.30       33.06      2.88 o 
  -3   6   0      269.80      264.69      5.27 o 
  -2   6   0       13.98       10.63      2.00 o 
  -1   6   0      713.58      728.60     12.06 o 
   0   6   0      143.43      134.19      3.45 o 
   1   6   0     1155.07     1212.56     12.12 o 
   2   6   0       54.55       40.90      1.95 o 
   3   6   0     2047.58     1978.27     21.15 o 
   4   6   0      872.31      880.66     11.62 o 
   5   6   0     1041.59     1056.41     18.45 o 
   6   6   0     1334.98     1408.80     17.34 o 
   7   6   0     3180.70     3388.21     30.12 o 
   8   6   0       97.65       92.60      3.78 o 
   9   6   0      726.50      756.03     15.03 o 
  10   6   0      457.43      446.55      9.14 o 
  11   6   0      527.70      550.20     16.14 o 
  -5   7   0      584.69      601.94     12.93 o 
  -4   7   0       19.09       17.49      3.77 o 
  -3   7   0      833.19      848.62     11.58 o 
  -2   7   0      167.02      160.43      3.73 o 
  -1   7   0       55.74       57.40      1.86 o 
   0   7   0        9.44        5.55      1.47 o 
   1   7   0      928.38      922.02     12.41 o 
   2   7   0      143.79      139.81      3.47 o 
   3   7   0      113.33      103.42      2.50 o 
   4   7   0      164.77      169.49      3.93 o 
   5   7   0       31.92       26.06      3.23 o 
   6   7   0      502.72      484.49      8.11 o 
   7   7   0       15.94       16.42      1.19 o 
   8   7   0     1103.05     1049.36     20.57 o 
   9   7   0       47.01       54.81      2.85 o 
  10   7   0        1.73        1.45      1.26 o 
  11   7   0       14.18       10.46      4.12 o 
  -4   8   0       21.52       18.86      5.72 o 
  -3   8   0       59.02       60.63      7.19 o 
  -2   8   0        7.24        9.13      1.99 o 
  -1   8   0       56.87       46.84      1.65 o 
   0   8   0      127.98       95.17      3.27 o 
   1   8   0      530.01      584.29      7.49 o 
   2   8   0      187.20      149.91      6.15 o 
   3   8   0     1912.38     1910.28     20.80 o 
   4   8   0       18.26       25.64      1.15 o 
   5   8   0      123.29      127.59      3.30 o 
   6   8   0      406.37      409.84      8.43 o 
   7   8   0      394.29      402.76      7.09 o 
   8   8   0      131.13      124.09      4.48 o 
   9   8   0      430.86      445.68      6.03 o 
  10   8   0      130.97      143.83      5.23 o 
  11   8   0      861.05      932.40     26.57 o 
  -2   9   0      206.43      201.56      8.10 o 
  -1   9   0      894.18      886.66     63.57 o 
   0   9   0       43.13       37.12      5.37 o 
   1   9   0     1057.85     1108.62     19.62 o 
   2   9   0      189.31      178.80      8.84 o 
   3   9   0      289.42      303.28      6.48 o 
   4   9   0      108.51       86.11      3.12 o 
   5   9   0     1089.85     1082.03     21.45 o 
   6   9   0        2.22        2.47      0.84 o 
   7   9   0      337.80      337.87      9.41 o 
   8   9   0      203.83      212.26      4.90 o 
   9   9   0      171.72      172.42      4.83 o 
  10   9   0       29.09       17.28      2.46 o 
  11   9   0       40.46       41.81      4.96 o 
  -1  10   0       15.61       13.33      6.60 o 
   0  10   0        4.10        1.33      1.70 o 
   1  10   0      304.30      284.93     10.47 o 
   2  10   0       34.26       33.31      3.35 o 
   3  10   0      447.34      460.43      9.83 o 
   4  10   0        9.39        6.94      2.13 o 
   5  10   0      815.11      798.84     22.81 o 
   6  10   0       37.32       39.53      2.90 o 
   7  10   0      892.88      864.10     27.28 o 
   8  10   0       81.31       69.78      5.37 o 
   9  10   0      960.69     1051.18     21.99 o 
  10  10   0       55.30       51.95      8.21 o 
   1  11   0      497.44      487.15     16.65 o 
   2  11   0       34.28       21.89      6.64 o 
   3  11   0      188.82      184.62     11.07 o 
   4  11   0       18.34       20.74      3.68 o 
   5  11   0      420.17      454.50     10.01 o 
   6  11   0      137.91      149.67      6.77 o 
   7  11   0      101.96       95.07     10.42 o 
   8  11   0        2.55        5.07      2.52 o 
   9  11   0       33.22       24.03      2.95 o 
  -8 -11   1      156.09      160.40      9.86 o 
  -7 -11   1      348.64      320.09      9.29 o 
  -6 -11   1      219.44      226.89      7.25 o 
  -5 -11   1       42.27       25.64      7.12 o 
  -4 -11   1      667.51      708.46     19.77 o 
  -3 -11   1      275.64      291.77      8.87 o 
  -2 -11   1      244.83      218.55     14.29 o 
 -10 -10   1        2.89        2.97      2.97 o 
  -9 -10   1      409.18      442.47     10.25 o 
  -8 -10   1       30.10       33.29      3.15 o 
  -7 -10   1      346.44      333.45     11.95 o 
  -6 -10   1       39.39       36.82      2.35 o 
  -5 -10   1      164.38      143.84      5.24 o 
  -4 -10   1       10.66        6.74      2.61 o 
  -3 -10   1      118.62      120.86     10.09 o 
  -2 -10   1      134.34      136.61     15.58 o 
  -1 -10   1       43.40       36.59      8.88 o 
   0 -10   1        1.78        3.28      2.00 o 
 -11  -9   1      105.25       98.25      7.29 o 
 -10  -9   1        0.54        3.02      1.61 o 
  -9  -9   1      250.31      258.67     10.87 o 
  -8  -9   1        3.09        5.93      6.09 o 
  -7  -9   1      533.62      517.47      7.04 o 
  -6  -9   1      159.11      138.21      7.24 o 
  -5  -9   1     2021.85     2083.53     54.82 o 
  -4  -9   1       14.51       20.69      1.81 o 
  -3  -9   1      466.06      484.57      9.76 o 
  -2  -9   1      581.13      594.51     20.16 o 
  -1  -9   1      913.97      935.60     15.05 o 
   0  -9   1      198.87      192.05      8.53 o 
   1  -9   1      437.46      422.00     18.51 o 
   2  -9   1      282.04      276.33     11.32 o 
 -11  -8   1      747.37      787.27     22.50 o 
 -10  -8   1      133.20      143.72      6.08 o 
  -9  -8   1      413.42      433.18      6.34 o 
  -8  -8   1        1.61        2.49      1.26 o 
  -7  -8   1      566.77      576.29     10.71 o 
  -6  -8   1      157.96      145.15      3.44 o 
  -5  -8   1       34.83       30.60      1.24 o 
  -4  -8   1       12.84       10.12      1.00 o 
  -3  -8   1      311.30      307.02      7.16 o 
  -2  -8   1       28.58       26.33      2.70 o 
  -1  -8   1      357.49      329.04      6.00 o 
   0  -8   1        2.45        0.77      1.36 o 
   1  -8   1       53.97       55.48      2.16 o 
   2  -8   1       65.66       65.50      6.06 o 
   3  -8   1       34.57       29.12      5.58 o 
   4  -8   1       92.02       80.43     13.49 o 
 -11  -7   1      254.05      245.97     10.06 o 
 -10  -7   1       57.32       49.59      3.43 o 
  -9  -7   1       74.13       80.82      2.41 o 
  -8  -7   1        7.01        8.03      1.73 o 
  -7  -7   1        5.13        8.95      1.12 o 
  -6  -7   1      541.68      497.55     10.77 o 
  -5  -7   1     3053.30     3115.29     35.73 o 
  -4  -7   1      331.67      291.18      4.41 o 
  -3  -7   1      330.17      329.80      5.62 o 
  -2  -7   1      241.99      225.17      4.50 o 
  -1  -7   1     2418.55     2513.66     22.66 o 
   0  -7   1        3.98        3.03      0.80 o 
   1  -7   1       85.56       78.20      2.83 o 
   2  -7   1      290.26      296.89      5.58 o 
   3  -7   1     1102.26     1133.69     17.21 o 
   4  -7   1       31.52       25.17      3.49 o 
   5  -7   1      450.40      422.20     16.83 o 
 -11  -6   1      674.90      632.85     11.34 o 
 -10  -6   1      129.19      135.95     10.98 o 
  -9  -6   1     1050.47     1146.79     26.90 o 
  -8  -6   1        1.12        2.80      1.57 o 
  -7  -6   1     4463.30     4815.95     47.36 o 
  -6  -6   1      488.68      498.55      8.19 o 
  -5  -6   1      671.42      665.55      6.70 o 
  -4  -6   1       19.42       20.35      0.88 o 
  -3  -6   1     1303.53     1218.99     17.03 o 
  -2  -6   1        5.47        9.87      0.85 o 
  -1  -6   1      654.45      630.40      9.01 o 
   0  -6   1     1680.52     1687.65     24.74 o 
   1  -6   1      304.07      317.24      5.55 o 
   2  -6   1      494.97      481.85      8.93 o 
   3  -6   1      274.30      275.62      6.21 o 
   4  -6   1       21.37       20.39      1.77 o 
   5  -6   1       41.85       36.14      3.00 o 
   6  -6   1      184.83      170.86      6.15 o 
 -11  -5   1      112.44      101.42      6.33 o 
 -10  -5   1        3.43        3.89      1.22 o 
  -9  -5   1      248.13      233.82      7.44 o 
  -8  -5   1       96.63      102.69      4.99 o 
  -7  -5   1      801.97      812.98      6.88 o 
  -6  -5   1       20.19       14.36      1.84 o 
  -5  -5   1      748.50      785.70     14.31 o 
  -4  -5   1      137.95      135.88      2.58 o 
  -3  -5   1     1153.38     1031.73      7.77 o 
  -2  -5   1     1168.19     1116.56     13.09 o 
  -1  -5   1     4645.65     4606.05     49.45 o 
   0  -5   1      260.60      232.63      3.10 o 
   1  -5   1     1528.18     1611.00     15.61 o 
   2  -5   1      136.19      143.40      3.34 o 
   3  -5   1     1641.98     1672.66     17.73 o 
   4  -5   1      195.90      203.83      4.00 o 
   5  -5   1      661.33      747.32      9.96 o 
   6  -5   1      104.03       91.12      4.53 o 
   7  -5   1      351.93      334.40      5.90 o 
 -11  -4   1      318.43      286.29     10.62 o 
 -10  -4   1      763.25      741.02     11.78 o 
  -9  -4   1      176.66      184.10      5.34 o 
  -8  -4   1      434.03      438.34      9.61 o 
  -7  -4   1     1799.75     1818.48     36.52 o 
  -6  -4   1      357.35      355.50      6.24 o 
  -5  -4   1      938.00      949.32      9.05 o 
  -4  -4   1      584.04      587.05      6.34 o 
  -3  -4   1     1718.59     1728.43     16.52 o 
  -2  -4   1     2686.50     2685.62     12.89 o 
  -1  -4   1     2775.24     2751.06     21.88 o 
   0  -4   1     2071.84     2078.84     24.33 o 
   1  -4   1      794.25      855.15      8.28 o 
   2  -4   1      346.55      356.46      5.97 o 
   3  -4   1     2232.41     2424.50     34.22 o 
   4  -4   1       41.40       28.82      1.72 o 
   5  -4   1       22.36       23.99      1.80 o 
   6  -4   1        2.86        2.20      1.26 o 
   7  -4   1        1.85        0.79      1.31 o 
   8  -4   1       79.26       77.33      8.18 o 
 -11  -3   1       52.44       41.51      3.37 o 
 -10  -3   1      193.52      171.28      5.13 o 
  -9  -3   1        8.63       11.80      2.40 o 
  -8  -3   1        0.72        0.26      1.24 o 
  -7  -3   1      386.32      394.43      8.41 o 
  -6  -3   1      969.38      947.64      8.90 o 
  -5  -3   1      677.85      634.31     12.58 o 
  -4  -3   1     2863.01     3061.65     49.31 o 
  -3  -3   1       58.76       73.65      1.21 o 
  -2  -3   1       21.31       21.69      0.82 o 
  -1  -3   1     5059.00     4986.46     29.09 o 
   0  -3   1      309.02      249.92      5.11 o 
   1  -3   1     2592.87     2751.58     21.75 o 
   2  -3   1      345.82      327.16      4.12 o 
   3  -3   1       37.01       28.90      2.05 o 
   4  -3   1      627.98      648.25      5.71 o 
   5  -3   1     1902.30     1968.97     25.57 o 
   6  -3   1      348.61      355.92      6.93 o 
   7  -3   1      727.69      771.87     10.59 o 
   8  -3   1       15.63       10.30      2.40 o 
 -11  -2   1       57.08       62.86      8.20 o 
 -10  -2   1      117.78      113.23      4.18 o 
  -9  -2   1      928.93      943.47     18.63 o 
  -8  -2   1      689.45      697.20     10.47 o 
  -7  -2   1     1245.51     1233.16     20.84 o 
  -6  -2   1      796.33      708.22      8.60 o 
  -5  -2   1     2360.76     2406.62     25.25 o 
  -4  -2   1      686.11      641.21      6.92 o 
  -3  -2   1      993.85     1049.13      5.80 o 
  -2  -2   1       96.50       89.67      1.57 o 
  -1  -2   1     2227.80     2179.87     17.52 o 
   0  -2   1     5721.03     5504.00     23.73 o 
   1  -2   1      277.07      254.52      2.09 o 
   2  -2   1     4552.72     4973.31     37.73 o 
   3  -2   1        7.20        2.64      3.19 o 
   4  -2   1       46.18       47.61      1.82 o 
   5  -2   1      211.87      216.89      5.94 o 
   6  -2   1        1.65        2.64      1.55 o 
   7  -2   1       33.72       31.54      2.06 o 
   8  -2   1       25.58       21.95      2.37 o 
   9  -2   1       19.42       11.70      2.10 o 
 -11  -1   1        0.50        1.83      1.13 o 
 -10  -1   1      144.04      147.14      8.34 o 
  -9  -1   1        7.55        7.24      1.93 o 
  -8  -1   1      128.70      120.33      4.91 o 
  -7  -1   1        1.96        2.77      0.65 o 
  -6  -1   1     1071.32     1046.15     12.01 o 
  -5  -1   1      805.04      852.35     12.03 o 
  -4  -1   1      359.94      311.02      5.40 o 
  -3  -1   1     2856.28     2892.25     21.42 o 
  -2  -1   1      277.17      291.24      2.71 o 
  -1  -1   1       16.56       23.09      1.23 o 
   0  -1   1     1316.32     1332.57      9.39 o 
   1  -1   1      905.24      811.70      5.28 o 
   2  -1   1       23.35       15.39      0.77 o 
   3  -1   1       67.76       75.20      1.53 o 
   4  -1   1      340.17      352.25      5.47 o 
   5  -1   1      622.66      634.28     11.54 o 
   6  -1   1     1585.15     1625.24     13.21 o 
   7  -1   1       40.99       31.75      2.19 o 
   8  -1   1       13.59       15.63      2.07 o 
   9  -1   1       27.67       29.41      3.50 o 
  10  -1   1      386.06      379.93      7.78 o 
 -10   0   1      652.75      697.11     12.64 o 
  -9   0   1        3.18        4.22      1.26 o 
  -8   0   1     1574.74     1679.57     23.79 o 
  -7   0   1       13.51       15.13      1.73 o 
  -6   0   1     3307.79     3484.79     28.73 o 
  -5   0   1     1317.08     1196.56     12.75 o 
  -4   0   1     4898.62     4797.53     53.57 o 
  -3   0   1     1432.60     1382.56      7.13 o 
  -2   0   1      702.43      712.92      5.65 o 
   2   0   1    25176.03    26443.21    463.49 o 
   3   0   1      870.06      923.89      5.17 o 
   4   0   1       42.40       18.47      0.85 o 
   5   0   1      129.37      136.75      2.71 o 
   6   0   1      136.20      125.13      3.77 o 
   7   0   1      166.79      151.66      5.32 o 
   8   0   1      520.69      531.71      9.42 o 
   9   0   1       20.66       18.91      2.02 o 
  10   0   1        0.58        2.55      1.60 o 
 -10   1   1      174.52      171.74      6.84 o 
  -9   1   1        8.89        7.08      2.58 o 
  -8   1   1       49.69       42.36      2.42 o 
  -7   1   1      440.81      420.76      7.75 o 
  -6   1   1      474.57      451.47      7.66 o 
  -5   1   1      163.55      219.32      3.66 o 
  -4   1   1      881.19      873.61     10.16 o 
  -3   1   1     2604.28     2930.44     14.40 o 
  -2   1   1     1187.49     1074.99      5.25 o 
  -1   1   1     1623.99     1724.28      8.54 o 
   2   1   1      299.78      329.66      2.75 o 
   3   1   1       27.78       18.65      0.68 o 
   4   1   1      536.39      530.60      6.77 o 
   5   1   1      210.09      217.01      4.44 o 
   6   1   1     1574.94     1568.72     40.29 o 
   7   1   1      419.34      391.37      6.98 o 
   8   1   1     1173.84     1223.20     21.94 o 
   9   1   1      397.56      420.55     10.10 o 
  10   1   1      558.98      548.91     12.99 o 
  -9   2   1        7.03       10.08      1.81 o 
  -8   2   1       15.68        8.04      1.65 o 
  -7   2   1       27.71       25.10      3.21 o 
  -6   2   1     1730.20     1869.23     24.12 o 
  -5   2   1      200.54      198.22      5.11 o 
  -4   2   1     3929.73     4089.93     27.90 o 
  -3   2   1      904.88      902.97     15.52 o 
  -2   2   1       68.51       35.32      1.19 o 
  -1   2   1      840.99      771.83      5.08 o 
   0   2   1     1468.96     1455.60     11.61 o 
   1   2   1      102.00      108.90      1.16 o 
   2   2   1     4442.31     4246.27     15.68 o 
   3   2   1        2.76        2.60      0.43 o 
   4   2   1     3757.05     3945.12     39.92 o 
   5   2   1      218.29      246.13      5.33 o 
   6   2   1       61.84       45.16      1.10 o 
   7   2   1       17.12       17.49      0.93 o 
   8   2   1      294.63      275.78      4.92 o 
   9   2   1        6.72        4.51      1.46 o 
  10   2   1       68.70       66.78      3.39 o 
  11   2   1       56.17       52.85      7.85 o 
  -8   3   1      345.13      348.81      7.63 o 
  -7   3   1       41.11       38.06      3.83 o 
  -6   3   1      222.73      208.41      4.45 o 
  -5   3   1       47.06       46.45      3.11 o 
  -4   3   1      535.99      542.33     11.33 o 
  -3   3   1      976.31     1065.95      6.91 o 
  -2   3   1      866.65      837.38      9.91 o 
  -1   3   1     1888.87     1999.99      8.55 o 
   0   3   1      166.96      157.29      1.53 o 
   1   3   1     3088.35     3262.91     25.59 o 
   2   3   1      762.78      730.22      2.44 o 
   3   3   1      334.28      402.99      3.10 o 
   4   3   1      561.37      524.76      6.27 o 
   5   3   1      297.81      317.71      4.49 o 
   6   3   1     1232.64     1219.12     22.82 o 
   7   3   1      679.05      685.80     13.02 o 
   8   3   1      157.87      151.03      5.49 o 
   9   3   1      410.17      388.85      8.45 o 
  10   3   1      999.15     1009.16     29.54 o 
  11   3   1       66.82       55.86      6.58 o 
  -8   4   1       82.25       74.83      7.16 o 
  -7   4   1        1.48        1.62      1.39 o 
  -6   4   1      475.02      471.88      6.82 o 
  -5   4   1        8.96       10.38      2.27 o 
  -4   4   1     3072.98     3299.08     29.53 o 
  -3   4   1      264.51      253.11      5.00 o 
  -2   4   1     3025.29     3194.23     28.99 o 
  -1   4   1       36.08       34.37      1.48 o 
   0   4   1     3262.88     3363.40     16.26 o 
   1   4   1     4107.88     4432.86     35.68 o 
   2   4   1     4494.86     4334.63     30.77 o 
   3   4   1       74.90       48.97      1.02 o 
   4   4   1     3243.04     3247.53     24.84 o 
   5   4   1      167.52      161.89      2.13 o 
   6   4   1     1615.56     1667.87     14.68 o 
   7   4   1        6.86        6.38      0.66 o 
   8   4   1      284.51      286.32      5.62 o 
   9   4   1      387.54      342.14      7.42 o 
  10   4   1      314.07      295.21      6.74 o 
  11   4   1       35.77       38.00      5.62 o 
  -7   5   1        7.11        7.05      1.70 o 
  -6   5   1      265.45      276.51      6.39 o 
  -5   5   1       79.28       78.37      3.16 o 
  -4   5   1      126.59      125.17      2.63 o 
  -3   5   1      464.57      468.63      8.02 o 
  -2   5   1     1499.48     1559.54     11.41 o 
  -1   5   1      166.34      168.57      2.59 o 
   0   5   1      159.79      152.61      2.17 o 
   1   5   1        9.14       19.73      0.93 o 
   2   5   1      483.87      493.49     10.64 o 
   3   5   1      185.62      211.30      4.83 o 
   4   5   1       72.57       55.27      1.54 o 
   5   5   1       71.10       76.42      2.21 o 
   6   5   1      311.51      296.00      3.75 o 
   7   5   1        1.40        2.21      1.16 o 
   8   5   1      120.96      115.13      2.48 o 
   9   5   1      116.20      102.32      4.10 o 
  10   5   1      770.07      761.93     12.37 o 
  11   5   1       12.24        8.29      3.08 o 
  -6   6   1       15.22        8.23      1.94 o 
  -5   6   1        0.75       -0.80      1.05 o 
  -4   6   1      424.16      414.11      7.52 o 
  -3   6   1      165.07      159.18      3.92 o 
  -2   6   1      641.28      673.33     11.08 o 
  -1   6   1      493.32      502.48      7.85 o 
   0   6   1      419.41      430.99      6.21 o 
   1   6   1     1219.00     1288.96     16.94 o 
   2   6   1      226.97      204.72      2.57 o 
   3   6   1      531.99      500.16      9.68 o 
   4   6   1     2580.67     2649.66     53.80 o 
   5   6   1      629.74      594.83      9.18 o 
   6   6   1     2314.32     2398.48     16.41 o 
   7   6   1     1108.00     1136.10     10.62 o 
   8   6   1      265.98      269.99      5.95 o 
   9   6   1       89.05       92.15      5.60 o 
  10   6   1      346.63      359.43      9.75 o 
  11   6   1       29.32       26.68      3.81 o 
  -5   7   1      135.03      131.72      6.32 o 
  -4   7   1       65.71       65.75      6.80 o 
  -3   7   1       78.37       69.41      4.86 o 
  -2   7   1       25.49       22.40      1.88 o 
  -1   7   1      182.07      164.84      3.92 o 
   0   7   1        5.10        4.49      0.68 o 
   1   7   1        0.74        2.56      0.72 o 
   2   7   1       40.68       48.49      2.26 o 
   3   7   1      130.32      123.65      2.62 o 
   4   7   1       12.42       10.11      1.38 o 
   5   7   1       18.41       15.52      1.23 o 
   6   7   1      352.56      350.70      5.93 o 
   7   7   1      901.57      907.50     12.10 o 
   8   7   1       67.43       57.17      1.66 o 
   9   7   1       60.88       54.95      3.08 o 
  10   7   1       46.94       50.55      3.92 o 
  11   7   1       31.71       32.02      3.85 o 
  -4   8   1        4.22        3.59      1.60 o 
  -3   8   1       18.34       19.38      3.60 o 
  -2   8   1       11.39       10.95      1.68 o 
  -1   8   1       26.68       27.99      2.19 o 
   0   8   1     1345.98     1395.38     35.14 o 
   1   8   1      932.26      918.42     11.74 o 
   2   8   1      256.82      229.04      5.13 o 
   3   8   1       99.53      122.98      3.32 o 
   4   8   1       10.09       18.19      1.51 o 
   5   8   1     1606.44     1614.39     14.81 o 
   6   8   1      326.93      318.80      6.14 o 
   7   8   1       30.40       25.68      1.26 o 
   8   8   1      502.18      499.74      9.97 o 
   9   8   1       27.96       28.28      2.16 o 
  10   8   1      252.67      259.19      8.56 o 
  11   8   1      338.95      359.50      8.31 o 
  -3   9   1     1349.86     1476.78     41.64 o 
  -2   9   1       14.81       19.26      3.71 o 
  -1   9   1      492.45      492.09     11.59 o 
   0   9   1       13.55       14.92      3.68 o 
   1   9   1      294.70      276.28     13.62 o 
   2   9   1        1.97        1.55      1.49 o 
   3   9   1        2.01        1.80      0.80 o 
   4   9   1      169.67      140.56      3.16 o 
   5   9   1      276.99      269.05      5.42 o 
   6   9   1        2.34        2.03      0.84 o 
   7   9   1       24.98       24.46      1.51 o 
   8   9   1      184.62      189.06      6.25 o 
   9   9   1       82.13       82.17     12.00 o 
  10   9   1        2.13        7.71      2.51 o 
  11   9   1       15.01       13.62      2.36 o 
  -1  10   1       69.67       64.51      5.95 o 
   0  10   1       18.13       17.31      3.12 o 
   1  10   1      460.51      448.00     14.18 o 
   2  10   1       17.08        9.98      2.94 o 
   3  10   1      683.54      698.36     14.32 o 
   4  10   1      219.60      217.43      8.86 o 
   5  10   1     1195.49     1229.83     44.42 o 
   6  10   1      119.42      126.83      4.39 o 
   7  10   1      841.07      861.36     26.66 o 
   8  10   1      183.72      188.11      6.35 o 
   9  10   1      543.87      568.36     12.33 o 
  10  10   1       89.58       82.44      6.11 o 
   1  11   1      218.21      184.17     15.55 o 
   2  11   1       14.44        9.26      2.28 o 
   3  11   1      159.02      160.08      8.35 o 
   4  11   1       59.23       49.54      9.19 o 
   5  11   1       74.38       71.64      7.86 o 
   6  11   1        0.48        2.91      1.91 o 
   7  11   1       73.96       75.10      9.01 o 
   8  11   1        0.61       -0.03      1.71 o 
   5  12   1      379.38      392.02     10.64 o 
   6  12   1       25.53       20.28      3.16 o 
  -8 -11   2      625.05      659.14     14.67 o 
  -7 -11   2       93.71       81.21      6.56 o 
  -6 -11   2      389.69      372.45     14.23 o 
  -5 -11   2      454.51      475.37     19.31 o 
  -4 -11   2      203.53      202.86     10.54 o 
  -3 -11   2       95.78       95.86      7.29 o 
  -2 -11   2      792.18      805.01     18.02 o 
 -10 -10   2      218.13      233.84      8.49 o 
  -9 -10   2       46.61       50.10      9.40 o 
  -8 -10   2        1.97        0.76      2.21 o 
  -7 -10   2        1.04        1.62      1.58 o 
  -6 -10   2       69.72       59.62      3.84 o 
  -5 -10   2       50.00       57.75      6.20 o 
  -4 -10   2       64.55       56.56      2.88 o 
  -3 -10   2       41.14       41.43      6.08 o 
  -2 -10   2        1.31        3.33      3.60 o 
  -1 -10   2        0.47        7.12      4.15 o 
   0 -10   2       25.71       18.42      3.30 o 
 -10  -9   2      144.95      142.13      6.19 o 
  -9  -9   2      203.12      223.95      7.61 o 
  -8  -9   2      444.49      438.77      8.51 o 
  -7  -9   2      256.03      260.50      6.60 o 
  -6  -9   2      656.96      599.06      9.78 o 
  -5  -9   2     1235.81     1199.53     23.06 o 
  -4  -9   2      395.60      402.03      8.74 o 
  -3  -9   2      404.69      395.88     10.06 o 
  -2  -9   2      823.17      871.37     11.65 o 
  -1  -9   2      158.81      165.43      5.97 o 
   0  -9   2      282.88      256.54     16.53 o 
   1  -9   2        4.69       -0.09      2.29 o 
   2  -9   2      341.61      349.41     12.54 o 
 -11  -8   2      119.86      104.03      7.02 o 
 -10  -8   2       91.85       80.99      6.00 o 
  -9  -8   2       23.69       23.08      1.98 o 
  -8  -8   2        6.27        5.28      1.05 o 
  -7  -8   2      102.79      105.70      2.93 o 
  -6  -8   2       39.14       34.41      2.23 o 
  -5  -8   2      294.75      275.74      6.90 o 
  -4  -8   2        5.64        4.70      1.46 o 
  -3  -8   2        9.58        8.39      1.97 o 
  -2  -8   2       50.36       48.36      2.21 o 
  -1  -8   2       16.66       20.40      1.77 o 
   0  -8   2       22.09       23.82      2.54 o 
   1  -8   2        2.45        4.68      1.36 o 
   2  -8   2      317.34      349.67      9.18 o 
 -11  -7   2      206.46      189.30      5.24 o 
 -10  -7   2       27.89       25.23      3.61 o 
  -9  -7   2      407.43      410.81      7.98 o 
  -8  -7   2       12.89       12.54      2.15 o 
  -7  -7   2       84.06       79.92      2.30 o 
  -6  -7   2      673.13      670.16     12.47 o 
  -5  -7   2      123.03      121.91      3.05 o 
  -4  -7   2      349.77      383.75      6.87 o 
  -3  -7   2     3691.85     3721.76     12.04 o 
  -2  -7   2     1398.90     1380.78     15.16 o 
  -1  -7   2     1792.31     1962.86     18.16 o 
   0  -7   2       22.71       24.73      1.16 o 
   1  -7   2        2.87        3.88      1.19 o 
   2  -7   2      130.53      136.72      3.88 o 
   3  -7   2      216.09      211.84      6.89 o 
   4  -7   2      157.80      153.39      9.11 o 
   5  -7   2       75.08       66.64     12.50 o 
 -11  -6   2      622.54      629.62     11.64 o 
 -10  -6   2       66.95       50.62      3.20 o 
  -9  -6   2      477.49      428.42     10.72 o 
  -8  -6   2      624.22      594.71      9.06 o 
  -7  -6   2     2339.17     2527.02     32.67 o 
  -6  -6   2      101.84       96.18      3.58 o 
  -5  -6   2      178.39      171.61      4.09 o 
  -4  -6   2      268.38      272.16      3.79 o 
  -3  -6   2       40.74       29.63      0.94 o 
  -2  -6   2       24.64       30.84      2.13 o 
  -1  -6   2       88.60       82.28      3.73 o 
   0  -6   2     1643.81     1599.77     26.00 o 
   1  -6   2       54.46       56.39      2.42 o 
   2  -6   2      508.51      472.60      8.66 o 
   3  -6   2      155.81      162.44      5.62 o 
   4  -6   2       13.06       10.98      1.65 o 
   5  -6   2      133.33      128.39      6.29 o 
   6  -6   2        0.80        3.43      1.11 o 
 -11  -5   2      177.85      170.50      6.63 o 
 -10  -5   2       44.17       40.65      2.75 o 
  -9  -5   2      330.57      316.51      7.05 o 
  -8  -5   2      256.86      257.88      8.47 o 
  -7  -5   2     1825.21     1913.37     17.96 o 
  -6  -5   2      198.45      198.60      4.35 o 
  -5  -5   2     1444.55     1434.32     19.37 o 
  -4  -5   2       13.61       15.66      0.85 o 
  -3  -5   2      766.24      712.82      8.91 o 
  -2  -5   2      861.85      919.71     11.88 o 
  -1  -5   2     4516.90     4740.53     36.26 o 
   0  -5   2      598.98      561.19      7.43 o 
   1  -5   2     1327.72     1415.81     11.76 o 
   2  -5   2      180.56      195.72      4.33 o 
   3  -5   2     1051.16     1041.15      7.90 o 
   4  -5   2       61.93       66.06      2.83 o 
   5  -5   2      304.11      338.37      6.41 o 
   6  -5   2        7.15        8.38      1.64 o 
   7  -5   2       63.98       51.97      5.46 o 
 -11  -4   2      641.62      627.26     12.14 o 
 -10  -4   2      304.26      279.68      8.97 o 
  -9  -4   2       73.78       67.78      2.96 o 
  -8  -4   2      102.98       95.26      3.00 o 
  -7  -4   2     1292.29     1258.49     27.12 o 
  -6  -4   2       99.23       91.01      3.47 o 
  -5  -4   2      758.06      768.92      9.88 o 
  -4  -4   2     1130.12     1139.65     18.96 o 
  -3  -4   2      495.05      528.96      7.27 o 
  -2  -4   2      508.64      570.28      9.70 o 
  -1  -4   2      494.18      431.06      5.25 o 
   0  -4   2       50.82       31.59      1.23 o 
   1  -4   2      994.28     1009.37      7.60 o 
   2  -4   2      150.00      139.36      2.48 o 
   3  -4   2      429.61      391.73     13.20 o 
   4  -4   2       24.92       12.83      1.68 o 
   5  -4   2     1418.52     1525.62     21.17 o 
   6  -4   2       75.75       64.32      2.64 o 
   7  -4   2      118.24      106.84      4.76 o 
 -11  -3   2      103.88      105.15      4.23 o 
 -10  -3   2      661.00      662.94      9.89 o 
  -9  -3   2       76.90       74.34      3.18 o 
  -8  -3   2      279.01      270.51      6.97 o 
  -7  -3   2      561.85      537.66     15.62 o 
  -6  -3   2       37.26       38.88      2.11 o 
  -5  -3   2      101.73       73.69      4.09 o 
  -4  -3   2      822.38      845.27      9.07 o 
  -3  -3   2     1599.06     1647.84     11.44 o 
  -2  -3   2      384.59      384.90      4.27 o 
  -1  -3   2     6756.21     6751.14     80.75 o 
   0  -3   2      252.47      304.26      3.47 o 
   1  -3   2     6476.23     6946.49     71.47 o 
   2  -3   2      234.86      216.56      2.95 o 
   3  -3   2     1971.06     2003.86     20.82 o 
   4  -3   2      217.52      223.52      4.91 o 
   5  -3   2     1079.67     1068.18      7.12 o 
   6  -3   2      215.32      225.59      5.87 o 
   7  -3   2      825.17      880.49     10.94 o 
   8  -3   2        7.10        4.27      2.32 o 
 -11  -2   2      704.35      766.29     16.08 o 
 -10  -2   2      406.01      420.09     12.16 o 
  -9  -2   2       18.95       20.68      2.26 o 
  -8  -2   2       13.33       13.90      2.56 o 
  -7  -2   2     2995.29     3092.54     34.28 o 
  -6  -2   2       84.63       61.07      4.18 o 
  -5  -2   2     2071.09     2045.58     39.78 o 
  -4  -2   2      381.81      407.80     13.95 o 
  -3  -2   2      400.42      395.36      3.92 o 
  -2  -2   2     4165.39     4026.29     15.66 o 
  -1  -2   2       53.61       68.64      2.56 o 
   0  -2   2        9.48        0.98      0.81 o 
   1  -2   2      584.77      541.37      4.38 o 
   2  -2   2     3726.26     4220.08     32.20 o 
   3  -2   2       24.75       21.43      1.49 o 
   4  -2   2      627.78      674.45      6.39 o 
   5  -2   2      297.95      291.84      5.26 o 
   6  -2   2      273.20      268.52      5.34 o 
   7  -2   2      322.66      344.21      6.38 o 
   8  -2   2        4.80        6.57      1.44 o 
   9  -2   2      325.00      328.01      6.88 o 
 -11  -1   2       15.03       12.57      4.69 o 
 -10  -1   2       10.76       10.61      2.92 o 
  -9  -1   2       13.41       14.74      3.61 o 
  -8  -1   2       71.02       58.33      2.73 o 
  -7  -1   2       15.03       17.92      1.69 o 
  -6  -1   2      195.24      195.48      3.10 o 
  -5  -1   2     1860.45     1970.20     18.22 o 
  -4  -1   2      121.20      105.68      1.95 o 
  -3  -1   2      328.94      349.01      3.18 o 
  -2  -1   2       52.19       51.46      0.91 o 
  -1  -1   2        7.04        8.12      0.75 o 
   0  -1   2      602.08      627.26      4.99 o 
   1  -1   2     2646.87     2565.36      9.18 o 
   2  -1   2      250.05      244.69      2.04 o 
   3  -1   2     2773.52     2878.81     20.56 o 
   4  -1   2       95.14       86.87      2.22 o 
   5  -1   2     1287.09     1369.75     20.82 o 
   6  -1   2      507.28      532.20     10.08 o 
   7  -1   2       89.83       84.38      2.49 o 
   8  -1   2       83.29       87.23      3.24 o 
   9  -1   2      902.24      957.46     15.07 o 
 -10   0   2      463.97      499.69     11.83 o 
  -9   0   2      357.86      355.45      7.84 o 
  -8   0   2      835.03      827.75     14.64 o 
  -7   0   2      134.48      140.19      3.60 o 
  -6   0   2     1752.46     1882.76     22.59 o 
  -5   0   2      953.65      926.92     14.22 o 
  -4   0   2     1502.82     1434.71     13.70 o 
  -3   0   2     1965.55     1788.21     11.59 o 
  -2   0   2      619.80      611.84      4.86 o 
  -1   0   2      913.22      910.58      6.36 o 
   1   0   2      363.50      395.80      3.28 o 
   2   0   2     1384.75     1416.55      9.71 o 
   3   0   2       25.18       21.15      0.72 o 
   4   0   2     1671.17     1833.92     11.01 o 
   5   0   2       51.20       63.96      1.88 o 
   6   0   2     1621.37     1805.60     17.45 o 
   7   0   2       28.08       18.38      1.66 o 
   8   0   2       23.89       20.60      1.69 o 
   9   0   2       41.17       45.27      2.63 o 
  10   0   2        0.62       -0.33      1.54 o 
 -10   1   2      123.53      114.89      9.31 o 
  -9   1   2       44.16       45.45      3.42 o 
  -8   1   2      295.39      291.75      9.26 o 
  -7   1   2      749.33      759.62      5.03 o 
  -6   1   2       44.57       37.45      2.36 o 
  -5   1   2      499.10      485.30      8.30 o 
  -4   1   2       78.43       63.99      2.46 o 
  -3   1   2      221.74      243.01      2.85 o 
  -2   1   2      161.12      109.03      1.38 o 
  -1   1   2      983.75      857.38      6.46 o 
   0   1   2     3425.72     3419.13     16.45 o 
   1   1   2     1643.21     1598.06     11.26 o 
   2   1   2      161.59      147.39      1.96 o 
   3   1   2     4913.19     5030.50     23.26 o 
   4   1   2      376.86      358.84      5.14 o 
   5   1   2     2032.30     2195.70     17.68 o 
   6   1   2      671.70      712.29      6.01 o 
   7   1   2     1341.45     1337.31     12.67 o 
   8   1   2      646.73      685.64      7.71 o 
   9   1   2     1171.39     1232.33     23.03 o 
  10   1   2      272.77      280.45     13.09 o 
  -9   2   2        8.46        4.01      1.43 o 
  -8   2   2      405.79      386.31      8.19 o 
  -7   2   2      160.42      160.05      3.69 o 
  -6   2   2      717.10      809.98      9.31 o 
  -5   2   2      166.17      165.15      5.17 o 
  -4   2   2     2473.06     2663.23     31.56 o 
  -3   2   2      622.62      592.65      8.44 o 
  -2   2   2       60.17       34.62      0.87 o 
  -1   2   2      816.17      738.24      6.47 o 
   0   2   2      330.91      346.07      5.62 o 
   1   2   2      133.41      136.53      1.53 o 
   2   2   2        1.62        3.47      0.70 o 
   3   2   2       66.01       55.23      0.76 o 
   4   2   2     2581.75     2844.17     34.94 o 
   5   2   2      152.80      172.61      3.44 o 
   6   2   2      140.95      142.76      2.40 o 
   7   2   2       50.02       47.45      1.87 o 
   8   2   2       22.03       19.86      1.42 o 
   9   2   2       26.18       26.14      2.43 o 
  10   2   2       11.76        6.89      1.45 o 
  11   2   2        2.90        2.65      1.53 o 
  -9   3   2        0.31        1.93      2.27 o 
  -8   3   2      232.69      236.89      5.68 o 
  -7   3   2      166.11      163.27      4.31 o 
  -6   3   2       19.17       16.88      1.67 o 
  -5   3   2       50.63       49.97      4.85 o 
  -4   3   2       67.40       54.08      4.79 o 
  -3   3   2     1730.96     1818.61     49.98 o 
  -2   3   2      328.63      322.09      6.08 o 
  -1   3   2      130.04      124.89      1.63 o 
   0   3   2      739.41      726.44      8.91 o 
   1   3   2     3874.95     4055.38     18.75 o 
   2   3   2      618.37      597.60      4.44 o 
   3   3   2       71.82       34.60      0.96 o 
   4   3   2     1372.48     1370.95      9.38 o 
   5   3   2       10.02        2.20      0.62 o 
   6   3   2     1555.73     1477.27     15.46 o 
   7   3   2       64.75       49.61      2.02 o 
   8   3   2     1565.20     1558.34     23.69 o 
   9   3   2       47.71       40.62      5.35 o 
  10   3   2      243.09      259.88     19.69 o 
  11   3   2      532.13      549.76     13.02 o 
  -8   4   2      307.62      303.69      6.48 o 
  -7   4   2       79.64       77.19      4.85 o 
  -6   4   2      875.19      875.20      9.91 o 
  -5   4   2       41.05       33.57      2.92 o 
  -4   4   2     1554.63     1612.59     20.13 o 
  -3   4   2      242.69      234.68      4.58 o 
  -2   4   2     5430.23     5770.28     44.59 o 
  -1   4   2       74.46       70.84      1.74 o 
   0   4   2     1737.83     1762.40     23.10 o 
   1   4   2       20.30       22.25      0.73 o 
   2   4   2     1102.08      990.94      7.60 o 
   3   4   2        0.98        2.98      0.49 o 
   4   4   2     3109.80     3064.92     16.65 o 
   5   4   2        5.99        5.49      1.26 o 
   6   4   2        6.91        6.50      0.89 o 
   7   4   2      365.82      350.40      5.31 o 
   8   4   2      213.91      231.70      8.36 o 
   9   4   2      486.56      453.39     11.81 o 
  10   4   2      194.16      170.55     10.70 o 
  11   4   2       60.75       43.35      9.28 o 
  -7   5   2       30.97       26.00      4.43 o 
  -6   5   2       99.64       93.03      4.21 o 
  -5   5   2       93.70       84.16      3.85 o 
  -4   5   2      388.89      393.26      6.05 o 
  -3   5   2       47.19       50.24      2.36 o 
  -2   5   2      397.40      404.09      7.23 o 
  -1   5   2      554.34      592.36      7.19 o 
   0   5   2     2366.49     2533.08     27.72 o 
   1   5   2      774.14      755.49     11.42 o 
   2   5   2     1560.93     1620.69     21.13 o 
   3   5   2        2.20        5.81      0.66 o 
   4   5   2      548.42      471.80      5.70 o 
   5   5   2      210.92      194.33      3.58 o 
   6   5   2     1061.82     1036.07      7.81 o 
   7   5   2       76.36       80.43      3.07 o 
   8   5   2      365.13      360.17      7.52 o 
   9   5   2      513.68      501.31     10.18 o 
  10   5   2     1140.29     1135.70     21.96 o 
  11   5   2      115.42      103.39      7.56 o 
  -6   6   2       54.23       57.55      4.96 o 
  -5   6   2        9.83       10.21      2.33 o 
  -4   6   2      995.65     1005.43     16.87 o 
  -3   6   2       19.00       17.16      2.07 o 
  -2   6   2     1934.71     1972.20     50.83 o 
  -1   6   2      243.38      243.15      3.56 o 
   0   6   2     2068.98     2126.99     42.25 o 
   1   6   2      913.72      927.80     12.84 o 
   2   6   2      329.92      271.45      4.19 o 
   3   6   2       51.24       40.65      1.73 o 
   4   6   2     2272.48     2291.46     27.66 o 
   5   6   2       24.88       20.74      1.68 o 
   6   6   2     2294.60     2282.59     45.26 o 
   7   6   2      197.24      190.14      4.41 o 
   8   6   2      265.80      265.35      6.20 o 
   9   6   2        1.69        1.15      0.77 o 
  10   6   2      267.99      277.79     14.85 o 
  -5   7   2       25.20       16.90      3.83 o 
  -4   7   2      107.83      102.70      5.00 o 
  -3   7   2      139.31      145.81      3.66 o 
  -2   7   2       38.49       35.90      1.78 o 
  -1   7   2      817.73      812.89      7.59 o 
   0   7   2        4.16        2.21      0.68 o 
   1   7   2      245.09      236.23      5.55 o 
   2   7   2      323.31      320.05      6.80 o 
   3   7   2      631.36      597.36     18.94 o 
   4   7   2      263.65      262.02      4.56 o 
   5   7   2      170.05      165.13      4.84 o 
   6   7   2     2647.75     2769.03     24.84 o 
   7   7   2      401.61      405.62      7.84 o 
   8   7   2      229.34      233.08      4.60 o 
   9   7   2        1.00        0.98      1.70 o 
  10   7   2     1474.74     1482.21     24.70 o 
  11   7   2       71.75       67.96      6.33 o 
  -4   8   2      147.31      157.41      5.76 o 
  -3   8   2      160.10      152.41      5.81 o 
  -2   8   2       72.54       64.24      3.42 o 
  -1   8   2       18.28       21.88      2.48 o 
   0   8   2     2428.91     2471.17     97.98 o 
   1   8   2      352.95      357.85      7.71 o 
   2   8   2      646.90      650.40     10.55 o 
   3   8   2      481.94      448.03      7.34 o 
   4   8   2     1477.73     1492.27     34.44 o 
   5   8   2      115.70      101.11      3.38 o 
   6   8   2      157.82      155.96      3.57 o 
   7   8   2      111.12      103.96      1.80 o 
   8   8   2      177.59      157.98      4.35 o 
   9   8   2       81.08       71.26      3.11 o 
  10   8   2      466.78      493.81     10.56 o 
  11   8   2       33.30       33.46      9.30 o 
  -3   9   2        5.58        7.75      2.52 o 
  -2   9   2       68.18       70.41      6.70 o 
  -1   9   2      282.16      282.81      9.76 o 
   0   9   2        6.77        8.48      1.81 o 
   1   9   2        9.74        7.39      1.14 o 
   2   9   2       17.21       15.48      2.25 o 
   3   9   2      157.33      147.27      3.75 o 
   4   9   2      119.62       93.60      1.94 o 
   5   9   2       70.15       68.42      2.66 o 
   6   9   2      255.18      260.20      4.92 o 
   7   9   2        5.29        6.31      1.22 o 
   8   9   2        3.20        2.60      1.82 o 
   9   9   2       63.74       63.47      2.53 o 
  10   9   2      363.13      369.30     14.31 o 
  11   9   2       17.31       18.19      3.70 o 
  -1  10   2       86.05       74.19      8.59 o 
   0  10   2      378.82      369.40     15.83 o 
   1  10   2      438.63      437.97     11.46 o 
   2  10   2      215.47      212.22     10.23 o 
   3  10   2      221.48      215.77      7.58 o 
   4  10   2      974.78      985.78     18.96 o 
   5  10   2      976.31      997.85     15.77 o 
   6  10   2      505.24      540.80     18.73 o 
   7  10   2      249.04      242.42      6.28 o 
   8  10   2      329.07      336.23      6.96 o 
   9  10   2       75.68       79.39      6.56 o 
  10  10   2      132.24      124.45      8.57 o 
   1  11   2        1.44        2.82      1.77 o 
   2  11   2        0.54        0.64      3.95 o 
   3  11   2        1.80        2.89      1.74 o 
   4  11   2        1.74        3.16      1.56 o 
   5  11   2       11.51       13.16      2.44 o 
   6  11   2       36.72       45.19      8.31 o 
   7  11   2       12.50       18.00      2.34 o 
   8  11   2       13.63       20.71      3.61 o 
   4  12   2        4.43        7.16      2.75 o 
   5  12   2      344.71      359.35      9.16 o 
   6  12   2      395.41      420.39     15.51 o 
   7  12   2      392.69      423.96     14.12 o 
  -7 -11   3        2.40        1.22      1.74 o 
  -6 -11   3      359.05      348.29     12.83 o 
  -5 -11   3        0.62        1.27      1.12 o 
  -4 -11   3      207.80      209.01      9.75 o 
  -3 -11   3      140.26      156.00     17.01 o 
  -9 -10   3       17.45       17.26      5.74 o 
  -8 -10   3      133.79      149.94      6.41 o 
  -7 -10   3        0.68       -0.30      1.02 o 
  -6 -10   3      186.98      186.00      5.81 o 
  -5 -10   3      226.46      245.37      8.86 o 
  -4 -10   3      260.74      230.93      6.73 o 
  -3 -10   3        2.77        2.35      1.82 o 
  -2 -10   3      368.84      364.36     20.85 o 
  -1 -10   3       63.43       64.01     12.43 o 
   0 -10   3       97.77       83.65      6.45 o 
 -10  -9   3      554.11      604.46     13.05 o 
  -9  -9   3       89.37       91.33      7.75 o 
  -8  -9   3     1056.08     1108.34     29.96 o 
  -7  -9   3       55.81       58.47      3.76 o 
  -6  -9   3     1039.41     1039.94     25.43 o 
  -5  -9   3      138.48      129.77      3.20 o 
  -4  -9   3      477.75      482.83      7.33 o 
  -3  -9   3      124.76      114.68      2.98 o 
  -2  -9   3      827.18      848.86     13.74 o 
  -1  -9   3        4.05        5.93      1.89 o 
   0  -9   3      183.78      186.97      7.31 o 
   1  -9   3      458.12      443.54     11.95 o 
   2  -9   3      279.48      259.74     17.88 o 
 -11  -8   3       26.50       26.40      5.32 o 
 -10  -8   3       91.03       75.87      6.78 o 
  -9  -8   3      164.82      160.29      8.04 o 
  -8  -8   3       22.41       25.59      3.61 o 
  -7  -8   3        1.22        3.98      2.07 o 
  -6  -8   3      174.05      179.77      4.92 o 
  -5  -8   3      594.00      578.50     13.07 o 
  -4  -8   3       42.08       47.80      2.35 o 
  -3  -8   3        3.09        2.80      2.03 o 
  -2  -8   3      937.08      952.39     15.55 o 
  -1  -8   3        1.17        0.97      1.48 o 
   0  -8   3      487.59      507.34      7.18 o 
   1  -8   3       53.69       60.43      2.75 o 
   2  -8   3      798.82      803.84     43.32 o 
   3  -8   3       13.05        5.10      1.96 o 
 -11  -7   3      172.98      179.15      6.58 o 
 -10  -7   3        9.98        6.85      1.92 o 
  -9  -7   3      225.61      211.36      8.60 o 
  -8  -7   3      290.15      312.97      6.70 o 
  -7  -7   3      272.09      280.25      5.53 o 
  -6  -7   3      598.72      625.41      7.86 o 
  -5  -7   3       16.72       21.54      1.06 o 
  -4  -7   3     1296.85     1303.73     31.00 o 
  -3  -7   3        1.32        0.82      1.24 o 
  -2  -7   3      157.90      171.75      5.31 o 
  -1  -7   3     2817.38     2811.12     14.98 o 
   0  -7   3      210.12      198.19      4.70 o 
   1  -7   3      112.06       78.44      3.26 o 
   2  -7   3      167.29      158.16      4.16 o 
   3  -7   3       37.40       36.71      2.77 o 
   4  -7   3       56.87       51.49      3.96 o 
 -11  -6   3        3.34        1.85      2.16 o 
 -10  -6   3       48.21       34.27     10.09 o 
  -9  -6   3      146.55      124.63      2.72 o 
  -8  -6   3       66.15       79.07      4.36 o 
  -7  -6   3     1477.75     1461.25     22.47 o 
  -6  -6   3      280.75      243.40      4.65 o 
  -5  -6   3       36.99       31.53      1.78 o 
  -4  -6   3       29.77       25.43      1.62 o 
  -3  -6   3       14.83       11.85      1.43 o 
  -2  -6   3      469.54      469.41     19.56 o 
  -1  -6   3       75.08       78.32      3.31 o 
   0  -6   3      179.18      155.86      4.60 o 
   1  -6   3      130.87      118.72      2.63 o 
   2  -6   3        4.01        5.88      1.20 o 
   3  -6   3       64.39       69.28      3.38 o 
   4  -6   3      316.73      332.89      6.39 o 
   5  -6   3      189.04      184.34      4.63 o 
 -11  -5   3      146.06      131.53      5.82 o 
 -10  -5   3        1.61       -1.38      1.38 o 
  -9  -5   3      158.50      150.70      4.46 o 
  -8  -5   3      921.25      942.27     11.52 o 
  -7  -5   3     2055.32     2127.45     27.28 o 
  -6  -5   3     1007.21      996.91     19.63 o 
  -5  -5   3     1117.77     1120.09     14.06 o 
  -4  -5   3     1038.59     1040.79     11.60 o 
  -3  -5   3      202.33      177.89      2.42 o 
  -2  -5   3      683.12      720.51     12.95 o 
  -1  -5   3     1483.03     1487.54     37.92 o 
   0  -5   3     1141.81     1118.19      8.79 o 
   1  -5   3      405.96      390.64      7.08 o 
   2  -5   3      363.53      353.13      7.09 o 
   3  -5   3      194.55      166.78      4.24 o 
   4  -5   3       59.62       66.29      2.92 o 
   5  -5   3       14.36        6.26      1.56 o 
   6  -5   3       21.45       28.04      2.42 o 
 -11  -4   3      469.61      479.04     11.20 o 
 -10  -4   3       48.08       43.01      3.30 o 
  -9  -4   3        2.00        0.90      2.18 o 
  -8  -4   3       11.12        8.44      1.91 o 
  -7  -4   3       54.65       47.06      4.62 o 
  -6  -4   3      147.69      141.52      3.91 o 
  -5  -4   3      513.01      479.27      8.13 o 
  -4  -4   3      966.89     1018.29     13.15 o 
  -3  -4   3      205.96      242.01      6.09 o 
  -2  -4   3      125.31      186.71      6.52 o 
  -1  -4   3       25.41       25.29      1.36 o 
   0  -4   3      404.75      375.14      4.64 o 
   1  -4   3      439.88      400.76      5.05 o 
   2  -4   3       74.28       52.95      5.28 o 
   3  -4   3      739.21      748.83     20.89 o 
   4  -4   3      112.46      140.73      2.82 o 
   5  -4   3       39.63       28.12      2.07 o 
   6  -4   3      322.00      342.48      5.28 o 
   7  -4   3      695.14      750.25     15.18 o 
 -11  -3   3      255.67      262.79      6.78 o 
 -10  -3   3      219.05      197.12      6.36 o 
  -9  -3   3       54.35       62.11      4.51 o 
  -8  -3   3      253.29      244.78      7.24 o 
  -7  -3   3     1640.88     1693.45     20.13 o 
  -6  -3   3       66.82       53.16      2.46 o 
  -5  -3   3     2744.57     2712.85     22.85 o 
  -3  -3   3      909.24      867.55      4.22 o 
  -2  -3   3      548.76      588.58      7.21 o 
  -1  -3   3     5563.05     5597.27     84.42 o 
   0  -3   3     2882.17     3137.79     39.29 o 
   1  -3   3     4518.80     4681.51     72.34 o 
   2  -3   3        1.34       -0.43      0.72 o 
   3  -3   3     3031.67     3119.18     26.08 o 
   4  -3   3      115.15      114.97      3.19 o 
   5  -3   3      671.17      640.13      4.62 o 
   6  -3   3       73.52       72.79      2.99 o 
   7  -3   3      141.71      129.00      3.92 o 
   8  -3   3        1.66        2.06      1.13 o 
 -11  -2   3      750.92      779.30     16.19 o 
 -10  -2   3       84.85       73.89      6.12 o 
  -9  -2   3      750.58      799.52     26.99 o 
  -8  -2   3       59.56       62.45      4.25 o 
  -7  -2   3      219.78      213.48      5.62 o 
  -6  -2   3      280.61      305.17      5.63 o 
  -5  -2   3     4249.51     4470.92     50.29 o 
  -4  -2   3      993.83     1114.91     18.22 o 
  -3  -2   3      569.00      465.17      6.93 o 
  -2  -2   3     4228.34     4264.92     21.91 o 
  -1  -2   3       25.61       26.69      1.47 o 
   0  -2   3      727.31      728.76      5.74 o 
   1  -2   3      414.38      402.27      4.55 o 
   2  -2   3      927.41     1104.35     14.64 o 
   3  -2   3      649.72      602.73     11.75 o 
   4  -2   3        0.55        2.79      1.15 o 
   5  -2   3      478.66      482.72      8.16 o 
   6  -2   3       55.26       55.12      2.53 o 
   7  -2   3      689.13      724.92      8.40 o 
   8  -2   3      291.57      295.72      7.85 o 
   9  -2   3      720.03      796.80     14.86 o 
 -11  -1   3       33.60       29.19      3.95 o 
 -10  -1   3        0.43        1.93      1.52 o 
  -9  -1   3      218.48      202.69      5.30 o 
  -8  -1   3       63.94       60.33      2.80 o 
  -7  -1   3      181.13      187.40      5.27 o 
  -6  -1   3       55.09       68.97      2.13 o 
  -5  -1   3     3936.15     4046.43     59.96 o 
  -4  -1   3      626.49      563.38      6.88 o 
  -3  -1   3      742.52      646.12      9.40 o 
  -2  -1   3      710.76      638.58      5.58 o 
  -1  -1   3     1193.96     1234.72      7.53 o 
   0  -1   3       86.23       88.64      2.47 o 
   1  -1   3     1212.46     1089.43      8.11 o 
   2  -1   3     1262.78     1262.36      6.81 o 
   3  -1   3     6344.75     6533.17     60.65 o 
   4  -1   3      150.50      139.79      3.09 o 
   5  -1   3     1294.94     1345.67     14.36 o 
   6  -1   3      137.96      136.20      4.10 o 
   7  -1   3       82.74       83.62      4.11 o 
   8  -1   3        0.80        3.33      0.97 o 
   9  -1   3      143.40      153.10      5.52 o 
 -10   0   3      126.36      125.45      5.19 o 
  -9   0   3      873.23      896.97     14.31 o 
  -8   0   3       93.57       98.23      4.53 o 
  -7   0   3      399.63      417.39      6.26 o 
  -6   0   3      527.53      567.62      5.59 o 
  -5   0   3      373.23      379.49      5.95 o 
  -4   0   3        0.69       -0.89      1.48 o 
  -3   0   3     2362.36     2244.12     19.39 o 
  -2   0   3     1978.80     2068.92     11.85 o 
  -1   0   3      434.46      383.11      3.40 o 
   0   0   3      507.02      521.25      7.24 o 
   1   0   3     1617.22     1624.78     11.71 o 
   2   0   3        1.46        1.03      0.51 o 
   3   0   3      636.71      682.91      6.60 o 
   4   0   3       38.99       52.29      1.35 o 
   5   0   3      772.13      790.15      9.15 o 
   6   0   3      892.44      831.19      8.49 o 
   7   0   3       58.08       47.51      2.27 o 
   8   0   3      194.19      173.52      4.93 o 
   9   0   3      119.28      126.27      6.06 o 
  10   0   3        7.45        4.66      2.24 o 
 -10   1   3        9.17        6.35      1.32 o 
  -9   1   3      145.45      144.88     10.25 o 
  -8   1   3       57.35       58.93      3.55 o 
  -7   1   3        9.79        4.82      1.13 o 
  -6   1   3      293.34      274.22      4.91 o 
  -5   1   3     1036.91     1094.44     16.98 o 
  -4   1   3        7.67        5.57      0.89 o 
  -3   1   3     1826.62     1820.69     39.31 o 
  -2   1   3      799.18      726.03      4.58 o 
   0   1   3       28.36       28.30      0.96 o 
   1   1   3     3761.75     3852.54     28.91 o 
   2   1   3     5794.07     5919.08     62.37 o 
   3   1   3    13972.06    14298.43    199.11 o 
   4   1   3      238.64      193.29      3.34 o 
   5   1   3     4699.19     5044.43     37.08 o 
   6   1   3       45.50       39.63      1.55 o 
   7   1   3     2182.64     2290.49     20.68 o 
   8   1   3       79.53       80.07      3.18 o 
   9   1   3     1255.45     1313.23     21.57 o 
  10   1   3       11.48       14.99      4.99 o 
  -9   2   3      558.37      576.91     11.09 o 
  -8   2   3      493.89      510.21     13.03 o 
  -7   2   3      403.60      408.65      7.41 o 
  -6   2   3     1027.49     1009.33     11.26 o 
  -5   2   3      172.99      166.73      5.21 o 
  -4   2   3      134.86      171.91      2.86 o 
  -3   2   3      579.97      574.70      7.15 o 
  -2   2   3       88.72       97.28      1.41 o 
  -1   2   3      704.27      653.65      7.34 o 
   0   2   3     4042.48     4097.18     34.62 o 
   1   2   3     1871.87     1776.63      8.86 o 
   2   2   3     1315.44     1508.25     10.15 o 
   3   2   3      140.85      132.86      1.58 o 
   4   2   3     1360.91     1544.78     12.85 o 
   5   2   3      997.85     1023.78     11.22 o 
   6   2   3      103.35       86.19      1.69 o 
   7   2   3      378.85      348.06      5.41 o 
   8   2   3        1.16        3.10      1.12 o 
   9   2   3      637.67      647.10     19.37 o 
  10   2   3        7.54        6.58      2.58 o 
  11   2   3      117.42       97.29      8.92 o 
  -9   3   3        1.40        2.74      2.74 o 
  -8   3   3       40.69       39.36      3.93 o 
  -7   3   3        0.47        2.22      2.16 o 
  -6   3   3        0.95        1.07      0.71 o 
  -5   3   3       17.74       15.13      1.57 o 
  -4   3   3        8.79        5.60      1.13 o 
  -3   3   3      485.31      488.45     10.46 o 
  -2   3   3      126.48      123.60      4.16 o 
  -1   3   3      753.85      783.46      8.89 o 
   0   3   3     1658.56     1655.91     10.66 o 
   1   3   3       45.91       34.70      0.70 o 
   2   3   3     1359.68     1370.54      5.42 o 
   3   3   3     2883.76     2691.72     23.12 o 
   4   3   3     2039.03     2109.10      8.24 o 
   5   3   3     1145.33     1070.48     11.75 o 
   6   3   3      828.26      830.61      8.90 o 
   7   3   3      488.58      480.25      6.43 o 
   8   3   3      732.91      684.79     10.10 o 
   9   3   3      698.51      682.27     13.66 o 
  10   3   3      445.75      436.93     30.07 o 
  11   3   3      171.73      183.17     26.44 o 
  -8   4   3      281.64      282.81     11.62 o 
  -7   4   3      294.60      296.76      6.91 o 
  -6   4   3      660.28      663.79      7.99 o 
  -5   4   3      298.27      296.12      5.52 o 
  -4   4   3      257.93      222.41      5.00 o 
  -3   4   3      173.75      157.48      3.75 o 
  -2   4   3     1620.58     1748.05     27.32 o 
  -1   4   3      459.93      472.29      6.38 o 
   0   4   3     1445.61     1445.68     20.80 o 
   1   4   3       51.26       46.95      1.94 o 
   2   4   3       53.43       78.91      1.27 o 
   3   4   3       69.12       90.41      1.38 o 
   4   4   3      110.86       84.18      1.65 o 
   5   4   3        4.42        8.11      0.73 o 
   6   4   3       45.11       47.65      1.15 o 
   7   4   3       76.50       63.03      3.85 o 
   8   4   3      939.11      888.79      5.44 o 
   9   4   3        1.11       -0.91      0.95 o 
  10   4   3      270.85      253.52      9.51 o 
  11   4   3        3.58        1.10      1.90 o 
  -7   5   3       20.90       16.56      3.52 o 
  -6   5   3       50.76       53.47      7.13 o 
  -5   5   3       32.68       30.14      2.47 o 
  -4   5   3       51.52       50.19      2.51 o 
  -3   5   3       13.29       11.31      1.49 o 
  -2   5   3      710.75      711.57      8.23 o 
  -1   5   3      324.84      340.08      4.78 o 
   0   5   3      191.36      194.59      3.68 o 
   1   5   3     3621.25     3985.52     18.92 o 
   2   5   3     3064.13     3216.24     33.53 o 
   3   5   3      198.58      162.78      3.27 o 
   4   5   3     1702.56     1675.96     18.20 o 
   5   5   3     2026.98     2014.02     27.87 o 
   6   5   3      894.14      848.87     10.60 o 
   7   5   3      309.70      321.48      5.36 o 
   8   5   3      252.27      276.30      5.45 o 
   9   5   3     1093.27     1081.12     32.06 o 
  10   5   3      692.61      663.61     16.76 o 
  11   5   3      304.90      311.13     11.05 o 
  -6   6   3      308.39      329.98     13.59 o 
  -5   6   3      412.03      421.50      7.41 o 
  -4   6   3      387.85      397.41      9.39 o 
  -3   6   3       37.82       35.04      2.18 o 
  -2   6   3     1811.51     1858.36     27.57 o 
  -1   6   3       23.17       19.58      1.70 o 
   0   6   3     3002.70     3142.13     46.31 o 
   1   6   3      655.83      683.70      6.27 o 
   2   6   3       45.52       31.14      1.40 o 
   3   6   3       30.41       30.19      1.85 o 
   4   6   3     1225.25     1233.95     32.95 o 
   5   6   3        1.72        0.92      0.49 o 
   6   6   3      854.59      874.15     16.43 o 
   7   6   3        1.42        1.71      1.02 o 
   8   6   3      166.79      166.65      3.71 o 
   9   6   3       56.49       49.23      3.18 o 
  10   6   3       66.39       64.00      4.32 o 
  11   6   3       36.28       28.09      4.11 o 
  -5   7   3       72.28       67.84      4.84 o 
  -4   7   3      136.80      133.08      5.37 o 
  -3   7   3      363.73      373.39      7.39 o 
  -2   7   3      160.47      146.76      4.37 o 
  -1   7   3      399.19      398.82      7.23 o 
   0   7   3      205.45      196.73      3.95 o 
   1   7   3       74.84       65.82      1.56 o 
   2   7   3      862.67      813.07      8.42 o 
   3   7   3       46.09       43.73      2.31 o 
   4   7   3     1069.22     1094.12     14.26 o 
   5   7   3      642.66      672.68     10.82 o 
   6   7   3     3880.08     4150.54     60.63 o 
   7   7   3        7.66        5.19      1.32 o 
   8   7   3      848.90      866.23     12.09 o 
   9   7   3      148.91      143.57      6.25 o 
  10   7   3     1484.60     1596.59     26.74 o 
  11   7   3       39.48       43.69      5.60 o 
  -4   8   3      320.48      341.53      8.34 o 
  -3   8   3      175.90      175.69      6.28 o 
  -2   8   3      186.29      194.76      6.39 o 
  -1   8   3        3.41        4.23      2.66 o 
   0   8   3     2317.81     2259.30     74.08 o 
   1   8   3       94.43       79.31      5.77 o 
   2   8   3      468.48      470.35      7.99 o 
   3   8   3       15.28       13.40      1.07 o 
   4   8   3      582.95      605.68     12.81 o 
   5   8   3      366.79      390.26      6.48 o 
   6   8   3      382.91      415.22      7.34 o 
   7   8   3     1587.38     1662.99     19.12 o 
   8   8   3      146.59      146.01      4.13 o 
   9   8   3        2.87        1.83      0.75 o 
  10   8   3       15.88       15.24      2.51 o 
  11   8   3       29.76       37.91      5.20 o 
  -3   9   3       16.20       16.84      4.54 o 
  -2   9   3        9.46        7.44      2.16 o 
  -1   9   3        2.86        4.79      2.34 o 
   0   9   3      273.41      274.37     10.68 o 
   1   9   3        6.33        2.94      2.17 o 
   2   9   3      280.72      233.73      5.34 o 
   3   9   3       71.89       64.37      3.56 o 
   4   9   3        1.77        0.64      0.67 o 
   5   9   3      154.45      152.72      3.68 o 
   6   9   3      556.88      609.97      8.64 o 
   7   9   3       52.29       54.88      2.28 o 
   8   9   3      332.66      345.45      6.21 o 
   9   9   3       54.44       60.02      9.00 o 
  10   9   3      999.63     1068.86     20.30 o 
  11   9   3       39.06       29.00      4.58 o 
  -1  10   3       66.36       59.18      7.54 o 
   0  10   3     1022.55     1056.82     28.72 o 
   1  10   3      233.34      213.24      8.86 o 
   2  10   3      600.00      616.00     17.65 o 
   3  10   3        1.23        1.47      1.16 o 
   4  10   3     1064.96     1067.01     22.00 o 
   5  10   3      249.50      247.82      7.28 o 
   6  10   3      711.85      772.61     26.78 o 
   7  10   3        0.79        1.08      1.01 o 
   8  10   3      436.68      448.12      6.50 o 
   9  10   3       30.51       29.91      2.39 o 
  10  10   3      103.42       94.35      4.76 o 
   1  11   3       12.09        5.00      3.45 o 
   2  11   3       34.81       26.87      5.18 o 
   3  11   3       47.56       46.84      6.33 o 
   4  11   3      165.29      138.09      8.19 o 
   5  11   3        3.42        2.66      1.50 o 
   6  11   3      551.83      574.64     18.09 o 
   7  11   3       40.22       44.67      4.36 o 
   4  12   3      281.06      276.41     13.98 o 
   5  12   3      293.23      296.07      8.49 o 
   6  12   3       33.08       26.80      5.58 o 
   7  12   3      149.21      163.87      8.77 o 
  -7 -11   4       10.67        7.04      1.99 o 
  -6 -11   4       11.23        9.11      4.78 o 
  -5 -11   4        5.69        4.86      2.34 o 
  -4 -11   4       26.09       22.18      3.73 o 
  -9 -10   4       60.95       58.48     14.67 o 
  -8 -10   4       14.73       14.57      3.36 o 
  -7 -10   4      187.54      204.71      9.67 o 
  -6 -10   4      170.17      171.14      5.64 o 
  -5 -10   4       82.66       76.99      5.87 o 
  -4 -10   4      657.61      683.67     16.51 o 
  -3 -10   4        2.81       -0.16      1.66 o 
  -2 -10   4      521.15      507.42     11.80 o 
  -1 -10   4      129.16      111.40      7.75 o 
 -10  -9   4      782.88      849.05     19.76 o 
  -9  -9   4      106.27      111.69      5.64 o 
  -8  -9   4     1070.87     1082.14     21.43 o 
  -7  -9   4       10.23       10.69      2.16 o 
  -6  -9   4      770.40      781.28     13.58 o 
  -5  -9   4        5.71        4.72      1.33 o 
  -4  -9   4      221.38      208.24      6.98 o 
  -3  -9   4        5.95       10.64      3.08 o 
  -2  -9   4      256.09      255.80      6.91 o 
  -1  -9   4       10.23       10.19      2.43 o 
   0  -9   4       68.18       59.15      4.95 o 
   1  -9   4      518.34      503.41     13.80 o 
 -10  -8   4      157.75      154.11      7.26 o 
  -9  -8   4      190.05      191.02      7.75 o 
  -8  -8   4      206.51      188.31     13.73 o 
  -7  -8   4       26.11       23.30      2.57 o 
  -6  -8   4      927.68      930.07     18.12 o 
  -5  -8   4      141.12      112.23      4.58 o 
  -4  -8   4      171.93      178.23      5.67 o 
  -3  -8   4       55.71       49.94      3.03 o 
  -2  -8   4     2081.75     2137.31     34.11 o 
  -1  -8   4       83.66       76.06      4.03 o 
   0  -8   4     1065.80     1107.49     17.07 o 
   1  -8   4      242.92      252.01      7.09 o 
   2  -8   4     1389.81     1474.19     31.57 o 
   3  -8   4       63.57       60.73     14.14 o 
 -11  -7   4      172.96      192.63      9.53 o 
 -10  -7   4      139.23      122.50      6.21 o 
  -9  -7   4       41.65       33.80      2.43 o 
  -8  -7   4      521.05      532.35     10.66 o 
  -7  -7   4      271.53      267.57      5.21 o 
  -6  -7   4      392.51      438.41      5.34 o 
  -5  -7   4       59.15       45.56      4.74 o 
  -4  -7   4      952.26      965.96     13.95 o 
  -3  -7   4       14.55       13.11      2.56 o 
  -2  -7   4      819.17      810.07     16.81 o 
  -1  -7   4      103.25      110.53      8.48 o 
   0  -7   4       28.35       31.98      3.05 o 
   1  -7   4        8.90        8.78      2.53 o 
   2  -7   4      115.78      110.94      5.74 o 
   3  -7   4       24.19       13.36      3.38 o 
   4  -7   4       20.57       14.55      2.42 o 
 -11  -6   4       38.37       29.97      4.24 o 
 -10  -6   4       24.29       19.78      2.43 o 
  -9  -6   4      481.29      515.95      8.83 o 
  -8  -6   4        1.36        0.59      1.04 o 
  -7  -6   4       18.34        5.91      2.48 o 
  -6  -6   4     1389.73     1397.01     13.76 o 
  -5  -6   4      494.30      467.02     14.33 o 
  -4  -6   4     1003.81     1021.15      9.29 o 
  -3  -6   4        3.64        3.89      1.49 o 
  -2  -6   4     2897.92     3064.53     98.89 o 
  -1  -6   4      119.97      120.53      4.60 o 
   0  -6   4      241.60      224.30      6.57 o 
   1  -6   4      231.23      218.95      4.59 o 
   2  -6   4      853.68      885.19     16.44 o 
   3  -6   4       83.55       77.76      2.54 o 
   4  -6   4      589.95      596.22     10.81 o 
   5  -6   4       63.09       67.20      3.51 o 
 -11  -5   4      374.14      395.57     13.75 o 
 -10  -5   4      560.00      610.16     12.04 o 
  -9  -5   4       38.87       34.73      3.33 o 
  -8  -5   4     1767.02     1810.76     36.10 o 
  -7  -5   4     1411.21     1474.24     31.88 o 
  -6  -5   4     1654.72     1609.08     32.23 o 
  -5  -5   4      216.17      219.38      4.00 o 
  -4  -5   4     2661.85     2666.27     50.43 o 
  -3  -5   4        9.01        9.66      3.15 o 
  -2  -5   4     1032.18     1107.31     19.52 o 
  -1  -5   4       27.39       24.88      1.94 o 
   0  -5   4      840.60      807.11      9.55 o 
   1  -5   4        4.27        2.48      1.06 o 
   2  -5   4      528.82      500.94      9.57 o 
   3  -5   4       35.84       41.78      2.01 o 
   4  -5   4       74.45       77.02      3.39 o 
   5  -5   4      374.83      346.81      7.20 o 
   6  -5   4       40.87       43.93      2.84 o 
 -11  -4   4      139.58      140.77      4.97 o 
 -10  -4   4       57.58       60.63      3.93 o 
  -9  -4   4        8.23        4.58      3.29 o 
  -8  -4   4      110.33      110.90      5.17 o 
  -7  -4   4      186.56      202.17      5.51 o 
  -6  -4   4      495.89      505.54     10.45 o 
  -5  -4   4       24.15       17.85      1.87 o 
  -4  -4   4       28.47       13.33      0.66 o 
  -3  -4   4      895.19      946.28      8.56 o 
  -2  -4   4      996.11     1073.00     19.62 o 
  -1  -4   4       10.67        9.86      2.25 o 
   0  -4   4     2103.98     2210.05     13.29 o 
   1  -4   4      311.10      282.69      3.80 o 
   2  -4   4     1647.08     1655.57     26.76 o 
   3  -4   4      393.09      376.55      6.54 o 
   4  -4   4      625.64      719.35      9.19 o 
   5  -4   4      379.16      378.64      7.20 o 
   6  -4   4      644.15      666.70      8.57 o 
   7  -4   4        0.88        1.46      1.25 o 
 -11  -3   4      378.04      378.32     11.78 o 
 -10  -3   4       25.93       25.92      2.28 o 
  -9  -3   4      172.77      190.84      7.03 o 
  -8  -3   4       91.64       88.85      3.80 o 
  -7  -3   4      804.88      827.93     13.18 o 
  -6  -3   4      261.65      249.46      5.49 o 
  -5  -3   4     3865.38     3898.05     29.03 o 
  -4  -3   4     2258.99     2193.57     13.22 o 
  -3  -3   4     2152.27     2209.65     13.68 o 
  -2  -3   4      970.75      994.22     14.66 o 
  -1  -3   4     1663.01     1755.85     24.88 o 
   0  -3   4       34.14       28.53      1.63 o 
   1  -3   4     1327.86     1311.87      7.99 o 
   2  -3   4     3022.17     3096.12     49.43 o 
   3  -3   4      364.29      330.20      6.20 o 
   4  -3   4       53.11       47.12      2.13 o 
   5  -3   4      198.81      178.41      3.83 o 
   6  -3   4       15.69       16.14      2.42 o 
   7  -3   4        3.30        3.52      1.78 o 
   8  -3   4        3.93        2.32      1.18 o 
 -11  -2   4      107.68      101.79      5.14 o 
 -10  -2   4       47.63       38.50      5.43 o 
  -9  -2   4      296.01      277.81     12.57 o 
  -8  -2   4      397.08      380.83      8.09 o 
  -7  -2   4      158.57      157.85      4.42 o 
  -6  -2   4      231.84      209.32      4.34 o 
  -5  -2   4     1771.20     1957.17     13.86 o 
  -4  -2   4      201.20      245.37      2.87 o 
  -3  -2   4     5197.16     5574.02     30.95 o 
  -2  -2   4      813.07      894.83      6.15 o 
  -1  -2   4      206.97      191.89      3.47 o 
   0  -2   4       55.32       55.47      1.10 o 
   1  -2   4      418.61      408.32      6.23 o 
   2  -2   4        5.19        9.93      1.13 o 
   3  -2   4      769.81      758.17     19.95 o 
   4  -2   4     1174.92     1160.59     13.69 o 
   5  -2   4      552.88      549.77      9.13 o 
   6  -2   4      173.65      167.86      3.53 o 
   7  -2   4      360.23      356.55      6.15 o 
   8  -2   4     1131.99     1164.75     18.01 o 
 -10  -1   4      413.71      435.93      8.10 o 
  -9  -1   4      353.99      369.44      7.43 o 
  -8  -1   4       49.57       48.89      3.31 o 
  -7  -1   4      764.94      717.90     17.16 o 
  -6  -1   4      210.85      225.14      5.48 o 
  -5  -1   4     3396.16     3517.61     86.03 o 
  -4  -1   4     1587.13     1533.21     27.36 o 
  -3  -1   4     1927.09     1673.73     16.90 o 
  -2  -1   4     3782.28     3534.57     24.65 o 
  -1  -1   4     2613.47     2545.03     22.66 o 
   0  -1   4      682.61      698.61      4.82 o 
   1  -1   4      249.66      304.54      2.72 o 
   2  -1   4      266.13      255.27      4.60 o 
   3  -1   4     2752.76     2872.94     36.99 o 
   4  -1   4      311.83      306.40      4.56 o 
   5  -1   4      186.58      189.48      6.05 o 
   6  -1   4       16.07       13.03      1.56 o 
   7  -1   4        6.92        7.57      2.57 o 
   8  -1   4        9.08        6.92      1.57 o 
   9  -1   4        4.88        4.47      1.44 o 
 -10   0   4       22.57       20.11      2.75 o 
  -9   0   4      782.33      807.87     12.19 o 
  -8   0   4        8.38       10.95      2.56 o 
  -7   0   4      543.57      538.90      9.78 o 
  -6   0   4      207.45      230.37      5.16 o 
  -5   0   4      109.24      101.85      2.40 o 
  -4   0   4      145.57      144.26      4.99 o 
  -3   0   4     1277.09     1241.39     10.78 o 
  -2   0   4      477.35      523.03      4.22 o 
  -1   0   4     2085.39     1907.41      9.92 o 
   0   0   4       59.91       62.00      2.04 o 
   1   0   4      317.62      274.81      2.29 o 
   2   0   4      220.59      196.15      2.48 o 
   3   0   4     1284.21     1325.55     10.90 o 
   4   0   4      724.53      755.50      5.56 o 
   5   0   4     1378.30     1416.70     15.83 o 
   6   0   4      962.63      955.39      9.41 o 
   7   0   4      130.40      131.46      2.63 o 
   8   0   4      151.53      161.74      5.60 o 
   9   0   4      818.01      811.50     13.20 o 
  10   0   4      213.75      179.82     10.05 o 
 -10   1   4       20.84       14.18      2.56 o 
  -9   1   4      539.91      540.41      9.63 o 
  -8   1   4        1.04        1.84      2.71 o 
  -7   1   4      486.48      502.63     19.42 o 
  -6   1   4       32.76       24.07      1.57 o 
  -5   1   4     2426.32     2534.05     26.09 o 
  -4   1   4       38.10       46.13      1.66 o 
  -3   1   4     3808.20     3775.72     52.52 o 
  -2   1   4     1049.44      995.51      6.59 o 
  -1   1   4    25829.34    27524.76    392.01 o 
   0   1   4     3210.97     2978.24     13.20 o 
   1   1   4    22179.94    22853.28    283.19 o 
   2   1   4      175.80      191.17      2.36 o 
   3   1   4     1911.01     1845.07     10.88 o 
   4   1   4     1803.72     1929.99     27.26 o 
   5   1   4     1779.14     1907.40     14.61 o 
   6   1   4      337.00      359.27      5.84 o 
   7   1   4     1778.07     1892.52     15.41 o 
   8   1   4        1.06        3.44      0.95 o 
   9   1   4      319.40      314.89      6.76 o 
  10   1   4       47.88       41.77      4.28 o 
  -9   2   4      164.63      163.61      6.31 o 
  -8   2   4      212.36      187.26      6.60 o 
  -7   2   4     1191.89     1225.92     17.22 o 
  -6   2   4       72.56       61.91      3.06 o 
  -5   2   4      224.89      223.06      7.48 o 
  -4   2   4        0.42        3.87      1.74 o 
  -3   2   4      229.27      229.36      3.02 o 
  -2   2   4      476.51      588.51      7.54 o 
  -1   2   4     1020.67      952.76      6.32 o 
   0   2   4     2901.33     2853.03     13.15 o 
   1   2   4     1228.99     1177.21      5.22 o 
   2   2   4     1865.46     1991.72      8.84 o 
   3   2   4     1296.59     1223.73     14.31 o 
   4   2   4      804.48      796.40      8.65 o 
   5   2   4     1616.83     1655.93      8.96 o 
   6   2   4       21.77       26.76      1.13 o 
   7   2   4     1022.95      995.59     14.76 o 
   8   2   4       35.79       33.62      1.44 o 
   9   2   4     1244.42     1284.65     23.32 o 
  10   2   4       23.38       19.45      4.20 o 
  11   2   4      273.95      250.24     13.87 o 
  -9   3   4      129.33      105.27     12.06 o 
  -8   3   4      135.62      123.12     10.72 o 
  -7   3   4      440.78      444.65      9.62 o 
  -6   3   4       12.19       11.73      1.66 o 
  -5   3   4      822.38      807.20      8.09 o 
  -4   3   4       31.75       27.71      2.70 o 
  -3   3   4       96.00       86.05      1.67 o 
  -2   3   4      345.40      338.12      6.03 o 
  -1   3   4     3037.49     3192.63     43.12 o 
   0   3   4      923.97      919.21     12.23 o 
   1   3   4     1294.72     1243.25      6.06 o 
   2   3   4      860.40      786.51      5.57 o 
   3   3   4     6402.24     6272.73     77.75 o 
   4   3   4     1293.63     1348.14     20.55 o 
   5   3   4     1471.35     1398.46      7.34 o 
   6   3   4      116.59      117.43      2.21 o 
   7   3   4      586.81      609.94      8.89 o 
   8   3   4       38.91       41.22      2.93 o 
   9   3   4      255.93      249.29      5.74 o 
  10   3   4       39.50       33.79      4.54 o 
  11   3   4      194.33      180.70     12.34 o 
  -8   4   4       63.10       52.70      5.90 o 
  -7   4   4      502.12      510.44      7.66 o 
  -6   4   4      139.17      136.28      4.57 o 
  -5   4   4      488.73      518.53      6.13 o 
  -4   4   4       98.87      104.69      3.44 o 
  -3   4   4      304.62      282.66      9.81 o 
  -2   4   4       60.21       56.94      1.56 o 
  -1   4   4      298.21      300.81      5.09 o 
   0   4   4       49.18       42.37      2.21 o 
   1   4   4      566.67      569.90      9.58 o 
   2   4   4      681.83      702.26      4.15 o 
   3   4   4      123.54      101.20      1.91 o 
   4   4   4       74.12       91.56      2.38 o 
   5   4   4      230.91      190.68      3.74 o 
   6   4   4      376.84      381.03      5.15 o 
   7   4   4       71.57       55.87      2.28 o 
   8   4   4        3.44        7.31      1.03 o 
   9   4   4      844.60      853.28     20.43 o 
  10   4   4      352.35      350.78      8.69 o 
  11   4   4      554.99      581.01     14.98 o 
  -7   5   4       57.26       55.50      6.03 o 
  -6   5   4       37.06       30.15      3.20 o 
  -5   5   4      299.44      306.47      6.16 o 
  -4   5   4       66.85       66.04      4.19 o 
  -3   5   4      420.15      404.90      8.61 o 
  -2   5   4      174.03      162.18      3.85 o 
  -1   5   4     3656.95     3742.16     48.78 o 
   0   5   4     2083.18     2222.52     45.93 o 
   1   5   4     2123.57     2274.15     34.80 o 
   2   5   4        3.16        1.26      0.43 o 
   3   5   4     4091.04     4163.81     33.69 o 
   4   5   4      607.51      602.63      7.24 o 
   5   5   4     3343.93     3497.18     85.94 o 
   6   5   4      342.50      313.60      5.49 o 
   7   5   4      734.72      752.45      5.72 o 
   8   5   4       84.90       62.00      3.27 o 
   9   5   4      581.90      609.19     21.27 o 
  10   5   4      204.89      187.39     13.11 o 
  11   5   4      216.97      203.52     11.12 o 
  -6   6   4      171.44      182.57      6.59 o 
  -5   6   4       69.76       74.47      3.56 o 
  -4   6   4      365.68      386.39     10.04 o 
  -3   6   4      864.81      913.18      9.63 o 
  -2   6   4       23.39       20.23      1.94 o 
  -1   6   4       21.94       17.36      1.72 o 
   0   6   4     1721.47     1780.56     18.57 o 
   1   6   4      143.92      153.67      3.30 o 
   2   6   4       50.25       52.35      1.30 o 
   3   6   4       22.04       25.14      1.42 o 
   4   6   4      113.04      124.27      2.72 o 
   5   6   4      171.40      174.62      4.46 o 
   6   6   4      204.10      219.01      4.39 o 
   7   6   4        0.95        1.86      0.76 o 
   8   6   4       44.90       41.83      2.38 o 
   9   6   4      340.21      322.91      9.28 o 
  10   6   4        0.72        1.69      2.38 o 
  11   6   4      414.33      420.63     10.35 o 
  -5   7   4        0.65        3.57      2.45 o 
  -4   7   4      174.04      175.39      6.58 o 
  -3   7   4       31.10       28.35      2.19 o 
  -2   7   4      226.54      233.21      6.10 o 
  -1   7   4        1.18        1.56      1.93 o 
   0   7   4      634.83      636.80     14.76 o 
   1   7   4      152.84      148.46      3.99 o 
   2   7   4      568.68      547.52     11.75 o 
   3   7   4      381.59      388.46      7.85 o 
   4   7   4     1318.23     1353.22     30.94 o 
   5   7   4     1704.48     1817.11     21.28 o 
   6   7   4     2909.67     3131.87     64.32 o 
   7   7   4      353.72      364.87      7.68 o 
   8   7   4      310.56      306.48      8.49 o 
   9   7   4      393.13      374.05     12.83 o 
  10   7   4      662.17      648.95     17.12 o 
  11   7   4       86.79       61.31     15.75 o 
  -4   8   4      233.59      232.36     12.83 o 
  -3   8   4       73.81       72.50      4.36 o 
  -2   8   4        1.30        1.04      1.90 o 
  -1   8   4        0.92        1.67      1.47 o 
   0   8   4     1000.86      994.56     23.58 o 
   1   8   4       41.36       33.36      2.14 o 
   2   8   4       90.06       82.91      3.66 o 
   3   8   4       43.70       47.52      2.24 o 
   4   8   4        5.67        8.67      1.01 o 
   5   8   4      119.11      132.69      2.56 o 
   6   8   4       45.71       36.03      1.65 o 
   7   8   4       92.43       81.80      2.35 o 
   8   8   4      159.07      153.24      3.77 o 
   9   8   4      404.82      405.13     11.80 o 
  10   8   4       12.38       10.86      2.48 o 
  11   8   4      242.15      237.89     10.84 o 
  -3   9   4       21.33       13.99      2.13 o 
  -2   9   4       71.24       73.62      4.77 o 
  -1   9   4      191.25      192.49      7.80 o 
   0   9   4      474.62      485.21      9.03 o 
   1   9   4        4.44        1.84      1.21 o 
   2   9   4      294.92      299.48      6.97 o 
   3   9   4       14.47        9.97      1.21 o 
   4   9   4      940.64      915.09     11.56 o 
   5   9   4      140.07      145.56      3.31 o 
   6   9   4      239.45      259.89      4.76 o 
   7   9   4      665.16      707.07     11.84 o 
   8   9   4      180.08      188.65      5.16 o 
   9   9   4      223.90      211.38      8.03 o 
  10   9   4      810.62      854.86     23.17 o 
  11   9   4       14.44       12.55      2.83 o 
  -1  10   4      216.05      225.44     14.26 o 
   0  10   4      554.47      554.92     13.36 o 
   1  10   4       49.34       54.43      4.28 o 
   2  10   4      495.46      519.07      8.96 o 
   3  10   4      126.07      122.83      2.96 o 
   4  10   4      558.86      546.41      7.72 o 
   5  10   4        8.19        6.25      1.91 o 
   6  10   4      207.77      204.61      4.78 o 
   7  10   4       93.75       91.50      4.03 o 
   8  10   4      325.56      340.11      6.97 o 
   9  10   4       94.73       85.25      4.82 o 
  10  10   4       55.26       50.86      4.97 o 
   1  11   4        4.88        1.44      3.32 o 
   2  11   4      281.75      296.48     14.54 o 
   3  11   4       14.44        7.82      1.78 o 
   4  11   4      522.72      492.81     11.02 o 
   5  11   4        8.10        8.94      2.59 o 
   6  11   4     1081.95     1116.23     30.33 o 
   7  11   4       77.10       82.82      4.78 o 
   3  12   4       12.63        8.26      2.45 o 
   4  12   4      180.36      182.94     12.54 o 
   5  12   4       49.35       44.03      5.58 o 
   6  12   4       93.02       91.53      4.78 o 
   7  12   4       36.80       38.64      4.53 o 
  -8 -10   5      139.36      139.41     13.34 o 
  -7 -10   5      590.39      620.93     14.06 o 
  -6 -10   5      155.13      152.84      5.37 o 
  -5 -10   5      265.37      255.15      6.47 o 
  -4 -10   5       12.12        8.45      2.68 o 
  -3 -10   5      779.98      782.60     15.45 o 
  -2 -10   5      441.64      446.21     10.22 o 
  -1 -10   5       17.28       12.38      4.19 o 
 -10  -9   5       34.71       33.02      9.72 o 
  -9  -9   5       35.14       34.70      6.50 o 
  -8  -9   5      502.88      481.21     10.58 o 
  -7  -9   5       52.20       57.75      5.77 o 
  -6  -9   5      203.45      193.41      6.07 o 
  -5  -9   5       17.63       15.90      2.61 o 
  -4  -9   5       68.37       63.20      4.97 o 
  -3  -9   5       28.74       36.10      3.92 o 
  -2  -9   5        1.33        3.63      1.93 o 
  -1  -9   5       38.18       33.81      2.85 o 
   0  -9   5        1.96        2.49      1.77 o 
   1  -9   5       42.28       31.55      8.57 o 
 -10  -8   5      213.55      200.58     20.69 o 
  -9  -8   5        7.81        6.70      3.25 o 
  -8  -8   5      335.08      332.91     10.51 o 
  -7  -8   5      309.92      298.22     11.97 o 
  -6  -8   5     1304.77     1318.71     31.29 o 
  -5  -8   5      162.01      181.60      7.45 o 
  -4  -8   5      332.68      338.48     10.89 o 
  -3  -8   5      327.33      333.53      7.23 o 
  -2  -8   5     1113.47     1126.55     21.71 o 
  -1  -8   5      270.73      262.10      6.07 o 
   0  -8   5      579.61      564.31     19.03 o 
   1  -8   5      485.43      509.93     11.30 o 
   2  -8   5      901.63      939.12     18.23 o 
 -11  -7   5      125.78      131.12      6.58 o 
 -10  -7   5      110.01      104.95      5.38 o 
  -9  -7   5        9.66        9.13      1.81 o 
  -8  -7   5      184.86      165.83      3.49 o 
  -7  -7   5      115.78      101.45      4.71 o 
  -6  -7   5       43.47       49.69      3.40 o 
  -5  -7   5       87.79       77.93      3.74 o 
  -4  -7   5      151.95      159.79      7.26 o 
  -3  -7   5       89.79       82.45      3.73 o 
  -2  -7   5      119.20      106.21      2.68 o 
  -1  -7   5       48.14       39.88      3.21 o 
   0  -7   5       38.98       30.49      2.36 o 
   1  -7   5        0.76        3.13      2.15 o 
   2  -7   5       29.24       30.99      2.33 o 
   3  -7   5       39.72       42.07      3.20 o 
   4  -7   5       27.21       25.02      6.42 o 
 -11  -6   5        5.73        1.68      1.13 o 
 -10  -6   5      225.27      229.84      8.55 o 
  -9  -6   5      280.88      296.90      8.09 o 
  -8  -6   5       33.43       29.27      2.43 o 
  -7  -6   5        4.55        1.37      0.90 o 
  -6  -6   5      711.08      738.07     14.24 o 
  -5  -6   5       36.50       28.46      3.18 o 
  -4  -6   5     2650.47     2793.74     52.96 o 
  -3  -6   5     1140.77     1222.60     13.59 o 
  -2  -6   5      342.98      361.53      9.15 o 
  -1  -6   5        9.98        3.59      2.61 o 
   0  -6   5      610.08      590.15     10.39 o 
   1  -6   5      133.54      128.58      6.10 o 
   2  -6   5     1149.62     1161.31     22.84 o 
   3  -6   5      169.57      158.12      4.55 o 
   4  -6   5      320.80      314.01      7.97 o 
   5  -6   5        1.20        1.88      1.82 o 
 -11  -5   5       34.84       31.37      3.20 o 
 -10  -5   5      485.83      484.63     11.62 o 
  -9  -5   5       11.52        4.62      3.07 o 
  -8  -5   5     2120.76     2286.84     47.10 o 
  -7  -5   5      723.32      677.37     10.52 o 
  -6  -5   5      690.15      655.14     14.76 o 
  -5  -5   5        0.95        2.10      0.67 o 
  -4  -5   5     1619.64     1619.34     18.76 o 
  -3  -5   5      474.95      480.63      8.09 o 
  -2  -5   5      705.31      769.58     11.75 o 
  -1  -5   5     1423.64     1460.20     15.27 o 
   0  -5   5      208.75      199.93      4.44 o 
   1  -5   5      250.62      244.18      4.45 o 
   2  -5   5      287.60      266.67      8.27 o 
   3  -5   5       42.71       52.26      2.00 o 
   4  -5   5       93.01       94.86      2.24 o 
   5  -5   5      481.00      453.29      6.98 o 
   6  -5   5       77.59       68.36      5.91 o 
 -11  -4   5        5.90        2.69      1.69 o 
 -10  -4   5      128.42      136.83      5.29 o 
  -9  -4   5       10.24        8.17      2.95 o 
  -8  -4   5      610.16      658.61     10.81 o 
  -7  -4   5      209.77      225.63      6.33 o 
  -6  -4   5     1115.10     1110.24     11.95 o 
  -5  -4   5       52.06       56.99      1.32 o 
  -4  -4   5      685.30      614.33      9.13 o 
  -3  -4   5     1029.25     1067.05     14.63 o 
  -2  -4   5     2865.63     3171.45     33.78 o 
  -1  -4   5      207.08      211.38      4.08 o 
   0  -4   5     2442.08     2600.96     41.05 o 
   1  -4   5      184.33      181.55      4.58 o 
   2  -4   5     3161.95     3284.89     25.64 o 
   3  -4   5      196.83      196.27      4.28 o 
   4  -4   5      643.58      752.62     12.52 o 
   5  -4   5       58.35       58.30      2.07 o 
   6  -4   5      397.61      399.14      8.21 o 
   7  -4   5       18.85        9.36      1.71 o 
 -11  -3   5      301.92      290.88     24.88 o 
 -10  -3   5      298.44      301.53     10.41 o 
  -9  -3   5      126.06      133.86      3.46 o 
  -8  -3   5      809.99      837.57     18.58 o 
  -7  -3   5      252.40      250.75      7.23 o 
  -6  -3   5      302.51      272.91     10.87 o 
  -5  -3   5      202.50      179.06      2.67 o 
  -4  -3   5     1695.42     1663.48     24.14 o 
  -3  -3   5     2089.53     2177.18     22.87 o 
  -2  -3   5     1301.91     1299.06     21.35 o 
  -1  -3   5       21.85       16.31      2.85 o 
   0  -3   5      328.96      350.79      8.29 o 
   1  -3   5       31.30       26.62      1.62 o 
   2  -3   5        2.69        1.94      1.32 o 
   3  -3   5       98.80      104.41      4.95 o 
   4  -3   5     1597.81     1641.81     15.18 o 
   5  -3   5      649.56      686.84     10.06 o 
   6  -3   5        5.51        4.06      1.42 o 
   7  -3   5        2.67        4.29      2.39 o 
   8  -3   5       11.57        9.72      2.24 o 
 -11  -2   5       55.84       48.78      5.62 o 
 -10  -2   5        1.76        3.32      1.54 o 
  -9  -2   5       31.32       36.71      2.65 o 
  -8  -2   5        7.12        5.30      4.16 o 
  -7  -2   5       51.90       51.25      3.08 o 
  -6  -2   5        2.47        1.43      2.02 o 
  -5  -2   5       17.12       14.93      1.62 o 
  -4  -2   5     1391.73     1390.86      6.45 o 
  -3  -2   5     2171.33     2489.82     15.68 o 
  -2  -2   5     1194.09     1153.93     14.02 o 
  -1  -2   5      477.23      521.42     10.00 o 
   0  -2   5     1159.41     1244.93     13.17 o 
   1  -2   5      232.26      228.54      3.91 o 
   2  -2   5     1488.27     1449.29     16.75 o 
   3  -2   5      369.74      366.40      6.10 o 
   4  -2   5     1675.47     1717.47     21.73 o 
   5  -2   5      369.64      367.26      7.32 o 
   6  -2   5      836.61      878.05     14.42 o 
   7  -2   5       32.40       24.89      1.92 o 
   8  -2   5     1532.02     1593.66     26.80 o 
 -10  -1   5      254.98      262.53      8.98 o 
  -9  -1   5       98.37       91.42      5.44 o 
  -8  -1   5     2734.57     2945.74     14.97 o 
  -7  -1   5      207.56      190.49      7.54 o 
  -6  -1   5      336.38      328.19      8.92 o 
  -5  -1   5     1035.10     1101.52     12.54 o 
  -4  -1   5      543.65      539.26     12.80 o 
  -3  -1   5      237.12      202.95      3.74 o 
  -2  -1   5     2861.02     2727.21     26.67 o 
  -1  -1   5       64.79       44.48      0.95 o 
   0  -1   5      999.11      971.86     10.23 o 
   1  -1   5     3231.68     3583.17     39.32 o 
   2  -1   5        5.99        3.16      0.69 o 
   3  -1   5        5.31        4.11      0.83 o 
   4  -1   5      142.45      128.88      3.32 o 
   5  -1   5      179.03      163.51      3.82 o 
   6  -1   5       65.43       68.43      3.03 o 
   7  -1   5      162.19      158.84      4.40 o 
   8  -1   5      137.97      128.50      5.82 o 
   9  -1   5      152.87      148.70      7.09 o 
 -10   0   5        4.24        2.78      3.12 o 
  -9   0   5      173.94      172.10      7.23 o 
  -8   0   5        5.24        6.68      1.97 o 
  -7   0   5      347.29      325.22      9.27 o 
  -6   0   5      223.71      233.09      4.81 o 
  -5   0   5        5.23        4.92      0.79 o 
  -4   0   5       56.11       52.99      1.93 o 
  -3   0   5       97.40       90.56      2.38 o 
  -2   0   5       73.63       56.11      0.96 o 
  -1   0   5     1700.46     1596.49     11.64 o 
   0   0   5        7.93        3.71      0.75 o 
   1   0   5      122.75       93.56      1.11 o 
   2   0   5     1019.85     1047.49     11.81 o 
   3   0   5      205.65      191.72      4.70 o 
   4   0   5     2069.32     2129.74     36.95 o 
   5   0   5     1049.15     1084.93     13.93 o 
   6   0   5       19.34       11.93      1.79 o 
   7   0   5      161.02      159.03      4.45 o 
   8   0   5      423.09      432.13      8.28 o 
   9   0   5       86.71       77.34      4.93 o 
 -10   1   5        6.97        9.79      3.03 o 
  -9   1   5      858.29      899.91     14.90 o 
  -8   1   5      104.72       97.34      6.29 o 
  -7   1   5      891.19      890.37     10.94 o 
  -6   1   5      390.22      380.51      7.98 o 
  -5   1   5     1743.87     1681.67     24.44 o 
  -4   1   5      462.96      434.69      6.19 o 
  -3   1   5     1949.03     1933.24     20.89 o 
  -2   1   5     1295.79     1278.34     10.12 o 
  -1   1   5    15845.53    16856.40    201.32 o 
   0   1   5      646.40      605.86      4.56 o 
   1   1   5       17.51        8.27      0.77 o 
   2   1   5      133.95       89.50      2.90 o 
   3   1   5     6825.39     7015.51     90.48 o 
   4   1   5      267.61      288.57      4.21 o 
   5   1   5      606.80      602.37      7.70 o 
   6   1   5       10.12        2.83      1.06 o 
   7   1   5      106.31      116.53      3.03 o 
   8   1   5        4.89        8.13      1.46 o 
   9   1   5       20.65       21.00      2.60 o 
  10   1   5        1.21       -2.77      2.77 o 
  -9   2   5       34.66       28.32      7.99 o 
  -8   2   5      512.85      492.15      8.13 o 
  -7   2   5      387.99      397.21      7.35 o 
  -6   2   5        5.54        5.89      1.34 o 
  -5   2   5      174.78      166.56      3.87 o 
  -4   2   5      560.15      538.23     10.48 o 
  -3   2   5       14.21        7.93      0.71 o 
  -2   2   5      625.26      633.29      9.36 o 
  -1   2   5     1733.24     1764.10     16.43 o 
   0   2   5       13.10       13.76      1.01 o 
   1   2   5        1.58        8.94      0.78 o 
   2   2   5        8.20       10.36      0.56 o 
   3   2   5      647.51      599.48      8.49 o 
   4   2   5     1465.86     1525.13     15.59 o 
   5   2   5     1702.83     1736.12     12.47 o 
   6   2   5      560.82      560.26      7.62 o 
   7   2   5      821.42      852.75     11.80 o 
   8   2   5      428.59      448.84      7.90 o 
   9   2   5     1168.61     1174.32     18.30 o 
  10   2   5       95.61       78.83      8.75 o 
  -8   3   5       50.14       44.05      5.12 o 
  -7   3   5      199.49      204.05      4.61 o 
  -6   3   5      429.77      436.91      7.91 o 
  -5   3   5     1392.90     1463.41     13.57 o 
  -4   3   5       65.19       60.48      3.27 o 
  -3   3   5      471.36      411.96      5.21 o 
  -2   3   5      296.51      265.74      3.91 o 
  -1   3   5     2679.82     2583.15     24.08 o 
   0   3   5      665.53      639.16      7.36 o 
   1   3   5      178.98      171.67      3.02 o 
   2   3   5        1.81        6.65      0.80 o 
   3   3   5     3501.24     3501.70     48.04 o 
   4   3   5      505.86      520.93     10.13 o 
   5   3   5      367.47      308.12     12.10 o 
   6   3   5        2.13        1.87      1.17 o 
   7   3   5      139.93      135.97      3.41 o 
   8   3   5       27.14       22.38      1.78 o 
   9   3   5        6.83        5.51      1.70 o 
  10   3   5        5.31        3.02      2.17 o 
  11   3   5       14.53       11.01      2.67 o 
  -8   4   5        3.25        3.06      1.78 o 
  -7   4   5      240.59      242.11      5.94 o 
  -6   4   5        5.01        2.82      1.16 o 
  -5   4   5      362.99      373.97      7.85 o 
  -4   4   5     1067.91     1106.29     14.74 o 
  -3   4   5      139.32      125.39      3.71 o 
  -2   4   5        7.96       10.51      0.88 o 
  -1   4   5      413.16      361.57      7.79 o 
   0   4   5      890.39      954.17     25.59 o 
   1   4   5      353.07      330.33      4.05 o 
   2   4   5     1310.11     1297.88     10.30 o 
   3   4   5      587.18      565.77      8.71 o 
   4   4   5      148.96      192.50      3.63 o 
   5   4   5     1110.58     1079.75     10.27 o 
   6   4   5        4.15        6.36      1.55 o 
   7   4   5      405.72      382.59      6.21 o 
   8   4   5       82.30       63.17      4.55 o 
   9   4   5      568.64      588.84     12.25 o 
  10   4   5      169.36      156.75      7.37 o 
  11   4   5     1029.10     1054.65     22.56 o 
  -7   5   5      439.06      457.01     12.00 o 
  -6   5   5       39.80       37.98      4.39 o 
  -5   5   5      730.28      781.95     13.30 o 
  -4   5   5      148.15      147.81      4.20 o 
  -3   5   5     2078.21     2167.98     33.50 o 
  -2   5   5       34.15       27.15      2.48 o 
  -1   5   5     2944.81     2970.36     37.71 o 
   0   5   5      453.98      404.71      6.76 o 
   1   5   5     3951.19     4074.05    121.93 o 
   2   5   5      275.89      273.90      3.37 o 
   3   5   5     1789.28     1735.30     14.53 o 
   4   5   5        3.45        1.18      1.13 o 
   5   5   5     1696.21     1690.33     13.61 o 
   6   5   5       44.88       48.15      1.72 o 
   7   5   5     1030.07     1109.98     15.01 o 
   8   5   5      812.12      753.35     11.80 o 
   9   5   5      185.72      165.19      6.62 o 
  11   5   5        4.48        6.78      2.91 o 
  -6   6   5       12.16        8.94      3.53 o 
  -5   6   5      237.16      232.43      6.85 o 
  -4   6   5       27.72       22.91      2.65 o 
  -3   6   5        7.00        4.34      0.87 o 
  -2   6   5       91.67       86.61      3.99 o 
  -1   6   5     1103.89     1087.57     38.00 o 
   0   6   5      142.95      155.00      4.95 o 
   1   6   5      390.56      400.67      6.73 o 
   2   6   5       49.06       47.41      4.59 o 
   3   6   5        1.36        0.82      1.68 o 
   4   6   5       18.04       13.89      0.90 o 
   5   6   5      753.58      765.85     18.44 o 
   6   6   5       85.35       87.35      2.13 o 
   7   6   5      154.18      141.55      3.49 o 
   8   6   5      207.74      184.20      4.50 o 
   9   6   5      686.73      647.17      8.86 o 
  10   6   5        1.34        1.91      1.39 o 
  11   6   5      823.36      859.60     19.23 o 
  -5   7   5      231.28      225.82      6.19 o 
  -4   7   5       66.60       69.62      3.79 o 
  -3   7   5      205.27      211.71      5.14 o 
  -2   7   5      238.63      237.35      8.79 o 
  -1   7   5      396.95      401.08     11.04 o 
   0   7   5      648.14      632.27     12.01 o 
   1   7   5      753.07      719.24      8.30 o 
   2   7   5      124.44      104.57      3.64 o 
   3   7   5     1050.46     1102.76     11.77 o 
   4   7   5      285.24      281.39      4.63 o 
   5   7   5     2115.40     2172.03     36.50 o 
   6   7   5     1328.20     1428.77     17.95 o 
   7   7   5      655.54      662.40      6.16 o 
   8   7   5        6.06        7.90      1.49 o 
   9   7   5      469.85      486.96     19.38 o 
  10   7   5        5.75        4.35      1.91 o 
  11   7   5       35.47       28.04      4.15 o 
  -4   8   5       10.83        7.44      1.82 o 
  -3   8   5       63.63       63.37      4.44 o 
  -2   8   5      385.73      390.81      8.90 o 
  -1   8   5        7.43        3.75      1.72 o 
   0   8   5       18.67       16.40      1.71 o 
   1   8   5       89.49       87.62      3.71 o 
   2   8   5       83.68       82.32      2.85 o 
   3   8   5       11.07       10.97      0.87 o 
   4   8   5       36.60       30.04      1.18 o 
   5   8   5      884.90      918.33     15.69 o 
   6   8   5      716.06      728.58      7.97 o 
   7   8   5        3.01        1.82      0.98 o 
   8   8   5       25.54       26.42      2.07 o 
   9   8   5      262.02      239.96     10.77 o 
  10   8   5       31.36       35.47      6.52 o 
  11   8   5      103.72      113.40      6.23 o 
  -3   9   5        5.12        3.69      3.59 o 
  -2   9   5        3.25        4.88      1.43 o 
  -1   9   5      793.46      815.76     14.52 o 
   0   9   5      574.05      608.21     11.10 o 
   1   9   5      468.21      464.46      9.52 o 
   2   9   5      406.76      386.13     10.79 o 
   3   9   5      276.22      270.65      7.11 o 
   4   9   5        5.34        7.03      1.35 o 
   5   9   5       67.55       69.95      2.73 o 
   6   9   5      874.85      897.96     19.12 o 
   7   9   5      334.95      353.50      6.22 o 
   8   9   5       15.06       12.90      1.91 o 
   9   9   5      968.31     1022.37     32.24 o 
  10   9   5       55.93       48.33      6.78 o 
  11   9   5       32.91       19.06      5.46 o 
  -1  10   5       42.80       46.21      4.39 o 
   0  10   5       61.17       56.69      3.50 o 
   1  10   5       96.13      120.15      5.72 o 
   2  10   5        7.67        8.47      1.65 o 
   3  10   5      240.47      226.51      5.25 o 
   4  10   5      143.42      137.02      2.71 o 
   5  10   5       32.82       27.71      2.97 o 
   6  10   5       13.39       13.01      1.52 o 
   7  10   5       38.20       33.86      1.74 o 
   8  10   5      121.48      134.97      6.67 o 
   9  10   5        2.44        4.52      1.80 o 
  10  10   5       46.99       43.30      6.05 o 
   1  11   5        6.19        4.93      6.08 o 
   2  11   5      295.32      306.01     10.30 o 
   3  11   5      437.23      432.75      9.48 o 
   4  11   5      826.83      828.71     16.49 o 
   5  11   5       72.63       57.85     10.20 o 
   6  11   5      693.05      682.04     24.13 o 
   7  11   5       90.95       88.58      7.31 o 
   8  11   5      672.01      728.56     21.91 o 
   3  12   5       13.83        7.42      2.33 o 
   4  12   5      107.32      108.74      6.55 o 
   5  12   5       19.61       15.16      3.11 o 
   6  12   5        1.47        0.70      1.37 o 
   7  12   5        6.68        5.38      1.96 o 
  -8 -10   6       89.46       83.84      4.91 o 
  -7 -10   6      886.74      949.40     19.46 o 
  -6 -10   6       27.91       20.33      3.46 o 
  -5 -10   6      551.18      553.10     12.38 o 
  -4 -10   6       35.41       33.06      3.59 o 
  -3 -10   6       62.26       39.59      4.65 o 
  -2 -10   6       91.99       97.78      8.17 o 
  -9  -9   6      374.73      396.66     34.37 o 
  -8  -9   6       66.72       62.83      6.52 o 
  -7  -9   6        1.92        0.29      2.41 o 
  -6  -9   6        1.06        0.43      1.53 o 
  -5  -9   6       11.16        9.15      1.81 o 
  -4  -9   6       12.10        7.00      1.77 o 
  -3  -9   6       24.82       15.53      3.14 o 
  -2  -9   6        3.29        1.91      1.50 o 
  -1  -9   6       85.51       75.61      8.16 o 
   0  -9   6        9.68        9.99      2.47 o 
 -10  -8   6      162.02      150.88      9.31 o 
  -9  -8   6      130.04      108.99     13.93 o 
  -8  -8   6      204.53      200.87      8.65 o 
  -7  -8   6      659.60      644.58     21.91 o 
  -6  -8   6      572.51      580.49     17.75 o 
  -5  -8   6      750.77      802.77     12.31 o 
  -4  -8   6      179.88      182.96      4.22 o 
  -3  -8   6      884.56      959.10     12.45 o 
  -2  -8   6      206.19      194.90      4.74 o 
  -1  -8   6      204.44      195.96      4.54 o 
   0  -8   6        2.86        1.29      1.92 o 
   1  -8   6      525.72      534.54     10.85 o 
   2  -8   6      220.13      218.63      8.27 o 
 -10  -7   6        2.32        0.74      1.80 o 
  -9  -7   6        4.50        0.49      1.94 o 
  -8  -7   6        6.06        5.20      1.80 o 
  -7  -7   6      100.76       93.83      4.99 o 
  -6  -7   6      269.66      255.56      7.35 o 
  -5  -7   6       26.45       16.58      2.97 o 
  -4  -7   6       17.92       17.47      2.42 o 
  -3  -7   6       18.94       18.63      5.16 o 
  -2  -7   6       62.38       49.85      2.68 o 
  -1  -7   6       96.33       94.39      3.97 o 
   0  -7   6        0.60        4.37      1.46 o 
   1  -7   6      406.46      428.96      7.43 o 
   2  -7   6       31.25       24.93      2.77 o 
   3  -7   6      317.20      318.05      7.83 o 
 -11  -6   6        8.77        6.09      2.20 o 
 -10  -6   6      138.49      138.77      6.84 o 
  -9  -6   6        6.68        3.34      2.89 o 
  -8  -6   6      189.62      179.75      6.17 o 
  -7  -6   6       28.57       19.80      1.99 o 
  -6  -6   6      388.03      387.11      7.96 o 
  -5  -6   6      447.28      430.42      8.17 o 
  -4  -6   6      222.34      214.63      8.88 o 
  -3  -6   6      209.17      228.88      8.70 o 
  -2  -6   6     4427.24     4789.99     37.27 o 
  -1  -6   6      136.25      141.74      4.25 o 
   0  -6   6      263.38      213.17     14.11 o 
   1  -6   6      265.27      263.44      6.84 o 
   2  -6   6      341.91      317.35      6.65 o 
   3  -6   6       85.43       90.41      4.03 o 
   4  -6   6        2.80        0.88      2.49 o 
 -11  -5   6       27.00       30.15      3.26 o 
 -10  -5   6      522.61      582.86     10.14 o 
  -9  -5   6      216.65      214.20      5.52 o 
  -8  -5   6     1067.00     1067.95     17.35 o 
  -7  -5   6        0.50        2.22      1.68 o 
  -6  -5   6        1.49        2.05      0.59 o 
  -5  -5   6       31.97       19.47      1.51 o 
  -4  -5   6      126.63      113.88      3.03 o 
  -3  -5   6       75.02       73.16      4.01 o 
  -2  -5   6       26.45       29.21      5.21 o 
  -1  -5   6     2125.08     2182.83     34.89 o 
   0  -5   6       88.90       82.26      4.25 o 
   1  -5   6      145.73      120.45      2.67 o 
   2  -5   6       42.03       43.80      3.34 o 
   3  -5   6       36.10       29.17      1.97 o 
   4  -5   6      163.10      153.93      5.59 o 
   5  -5   6        7.60        3.51      1.73 o 
   6  -5   6      136.16      126.26      6.41 o 
 -11  -4   6        1.31        1.98      1.64 o 
 -10  -4   6      151.93      159.30      5.19 o 
  -9  -4   6      242.77      255.31      6.60 o 
  -8  -4   6     1069.85     1162.92     18.99 o 
  -7  -4   6        4.71        2.91      1.73 o 
  -6  -4   6     1164.33     1148.19     22.62 o 
  -5  -4   6        9.47        5.05      1.00 o 
  -4  -4   6     1029.29      953.31      7.65 o 
  -3  -4   6      846.05      831.87     16.64 o 
  -2  -4   6     2309.15     2461.98     25.63 o 
  -1  -4   6      740.98      762.78     12.89 o 
   0  -4   6     1286.40     1329.58     17.48 o 
   1  -4   6      205.72      209.96      5.37 o 
   2  -4   6     1920.34     1947.69     28.78 o 
   3  -4   6      118.80      115.21      2.67 o 
   4  -4   6      183.64      216.94      5.23 o 
   5  -4   6       27.08       25.40      2.30 o 
   6  -4   6       16.71       13.18      2.01 o 
 -11  -3   6       76.40       57.79      7.97 o 
 -10  -3   6      221.06      226.93      8.17 o 
  -9  -3   6       12.41       13.83      2.44 o 
  -8  -3   6      490.36      514.38     13.22 o 
  -7  -3   6       17.14       16.14      3.90 o 
  -6  -3   6      198.14      206.94      5.45 o 
  -5  -3   6      280.95      282.46      4.96 o 
  -4  -3   6      233.08      227.70      4.26 o 
  -3  -3   6      324.57      321.94      3.84 o 
  -2  -3   6      513.12      469.31      6.53 o 
  -1  -3   6       17.26       17.75      1.21 o 
   0  -3   6      134.96      137.76      3.06 o 
   1  -3   6      110.26      103.60      2.44 o 
   2  -3   6      155.89      152.20      4.52 o 
   3  -3   6        0.48        4.32      1.63 o 
   4  -3   6        2.60        0.44      1.19 o 
   5  -3   6        1.53        1.04      1.30 o 
   6  -3   6     1115.07     1146.98     17.21 o 
   7  -3   6      115.66      115.81      4.42 o 
 -11  -2   6      317.37      310.98      8.41 o 
 -10  -2   6        1.64        1.56      1.48 o 
  -9  -2   6       31.28       29.20      2.85 o 
  -8  -2   6      292.28      290.32      6.59 o 
  -7  -2   6        7.56        2.95      1.73 o 
  -6  -2   6      235.65      252.00      6.17 o 
  -5  -2   6      352.01      308.97      5.09 o 
  -4  -2   6      974.88     1009.79     11.63 o 
  -3  -2   6      496.29      442.99      6.34 o 
  -2  -2   6     5369.26     5385.92     62.07 o 
  -1  -2   6        1.78        3.98      1.09 o 
   0  -2   6     2257.77     2365.95     43.70 o 
   1  -2   6        1.26        0.99      0.60 o 
   2  -2   6     3552.00     3780.12     30.92 o 
   3  -2   6      329.22      332.02      6.19 o 
   4  -2   6     1962.22     1970.36     18.59 o 
   5  -2   6      166.82      159.95      3.43 o 
   6  -2   6      313.12      321.35     11.92 o 
   7  -2   6        5.88        1.79      1.76 o 
   8  -2   6     1130.81     1183.64     23.08 o 
 -10  -1   6      465.13      478.86     13.38 o 
  -9  -1   6       84.35       78.62      4.48 o 
  -8  -1   6      296.53      301.24      7.47 o 
  -7  -1   6       47.73       59.89      6.87 o 
  -6  -1   6     3497.50     3764.69     90.30 o 
  -5  -1   6      263.41      236.67      3.64 o 
  -4  -1   6       17.32       19.05      1.78 o 
  -3  -1   6       39.62       30.96      1.54 o 
  -2  -1   6      343.50      296.41      3.96 o 
  -1  -1   6      628.89      642.52      8.75 o 
   0  -1   6      498.51      444.71      6.47 o 
   1  -1   6     5405.50     5998.52     55.85 o 
   2  -1   6       85.57       71.00      1.79 o 
   3  -1   6       84.57       79.52      3.32 o 
   4  -1   6      219.69      221.43      4.75 o 
   5  -1   6      452.72      422.47      7.19 o 
   6  -1   6      296.28      301.42      8.38 o 
   7  -1   6       57.31       44.08      2.14 o 
   8  -1   6      670.08      709.07     11.86 o 
   9  -1   6       84.05       61.92      7.54 o 
 -10   0   6       41.29       37.94      4.81 o 
  -9   0   6        6.80        4.71      1.54 o 
  -8   0   6        1.92        3.19      1.59 o 
  -7   0   6      153.37      146.89      3.89 o 
  -6   0   6      709.12      728.57      8.44 o 
  -5   0   6       12.83        7.70      1.47 o 
  -4   0   6       29.73       31.33      2.67 o 
  -3   0   6       11.82        6.96      2.01 o 
  -2   0   6     1545.67     1524.84     17.86 o 
  -1   0   6      430.91      362.24      4.87 o 
   0   0   6      136.76      104.10      1.98 o 
   1   0   6      412.71      365.28      4.23 o 
   2   0   6     3305.48     3387.97     26.00 o 
   3   0   6       74.97       69.35      2.03 o 
   4   0   6     3050.99     3194.66     63.06 o 
   5   0   6      300.01      297.99      5.90 o 
   6   0   6      130.64      142.42      3.37 o 
   7   0   6       10.12       11.32      1.47 o 
   8   0   6      335.53      341.70      6.48 o 
   9   0   6       61.93       59.39      4.72 o 
  -9   1   6      379.05      372.08      6.24 o 
  -8   1   6      294.92      319.34      7.51 o 
  -7   1   6      619.90      613.45     19.91 o 
  -6   1   6      516.70      504.80      9.65 o 
  -5   1   6      114.96       92.79      1.64 o 
  -4   1   6      536.25      519.56      6.48 o 
  -3   1   6       22.98       12.89      1.44 o 
  -2   1   6      541.02      525.09      7.86 o 
  -1   1   6     4566.74     4818.13     23.70 o 
   0   1   6     1562.50     1521.08      9.84 o 
   1   1   6     1012.89      966.30     13.86 o 
   2   1   6       14.67       28.88      1.56 o 
   3   1   6       24.14        9.94      3.04 o 
   4   1   6      435.13      408.15      7.13 o 
   5   1   6       90.88       66.26      2.42 o 
   6   1   6      481.22      450.62     11.07 o 
   7   1   6        9.54        6.41      1.09 o 
   8   1   6      115.86      118.71      2.67 o 
   9   1   6       75.31       66.65      8.86 o 
  10   1   6      329.27      325.25     21.66 o 
  -9   2   6      101.76       85.01      7.59 o 
  -8   2   6      197.32      183.96      5.97 o 
  -7   2   6       40.38       37.05      3.67 o 
  -6   2   6       34.73       35.39      2.44 o 
  -5   2   6       32.35       27.57      2.22 o 
  -4   2   6        1.17        1.02      0.78 o 
  -3   2   6        1.28        0.49      0.40 o 
  -2   2   6     5509.78     5982.85     88.02 o 
  -1   2   6       90.96       93.07      2.48 o 
   0   2   6     1714.92     1804.79     16.55 o 
   1   2   6     3171.16     3271.05     26.67 o 
   2   2   6     2578.10     2711.26     20.48 o 
   3   2   6        3.54        4.47      1.48 o 
   4   2   6     4263.83     4626.17     31.34 o 
   5   2   6      635.63      656.94     10.84 o 
   6   2   6     2548.56     2495.10     76.70 o 
   7   2   6      406.00      418.15      7.53 o 
   8   2   6      959.81     1051.98     20.34 o 
   9   2   6      420.80      418.06     11.05 o 
  10   2   6      199.40      194.01      9.66 o 
  -8   3   6       66.11       62.95      4.37 o 
  -7   3   6     1949.71     2154.43      8.92 o 
  -6   3   6      210.17      206.44      4.44 o 
  -5   3   6      117.17      117.47      3.32 o 
  -4   3   6      456.72      449.93      9.13 o 
  -3   3   6       87.42       71.61      2.54 o 
  -2   3   6       52.42       47.72      1.35 o 
  -1   3   6      198.36      127.71      3.50 o 
   0   3   6      867.86      823.18     11.23 o 
   1   3   6      283.07      291.54      4.25 o 
   2   3   6       66.01       66.62      3.05 o 
   3   3   6      366.38      404.10     17.03 o 
   4   3   6      415.44      446.87      7.42 o 
   5   3   6        1.37        1.60      2.17 o 
   6   3   6       23.46       20.06      2.04 o 
   7   3   6        4.65        2.72      0.55 o 
   8   3   6       25.74       28.01      1.95 o 
   9   3   6       37.65       35.51      2.75 o 
  10   3   6       56.81       48.82      5.21 o 
  -8   4   6        1.48       -0.79      2.22 o 
  -7   4   6       25.23       15.09      3.30 o 
  -6   4   6       37.29       34.03      4.36 o 
  -5   4   6      130.80      124.97      2.37 o 
  -4   4   6     1211.87     1318.39     14.29 o 
  -3   4   6        7.85        5.53      0.86 o 
  -2   4   6        2.49        2.35      0.65 o 
  -1   4   6      423.39      367.68     11.80 o 
   0   4   6        1.03        0.75      0.64 o 
   1   4   6      536.76      522.61      8.45 o 
   2   4   6      189.62      181.01      3.18 o 
   3   4   6      864.97      895.82      9.78 o 
   4   4   6        1.43        2.60      1.17 o 
   5   4   6     1367.29     1363.34     12.21 o 
   6   4   6      442.56      404.20      8.60 o 
   7   4   6      790.44      801.30     12.67 o 
   8   4   6      398.91      414.11      6.00 o 
   9   4   6      456.96      487.70     11.29 o 
  10   4   6       34.07       35.19      5.09 o 
  11   4   6      349.66      353.97     11.44 o 
  -7   5   6      624.54      665.16     14.06 o 
  -6   5   6       97.77       91.51      4.64 o 
  -5   5   6      592.32      619.67      7.33 o 
  -4   5   6      139.74      134.68      2.46 o 
  -3   5   6     1422.90     1435.70     39.97 o 
  -2   5   6      115.47       99.79      3.99 o 
  -1   5   6     2576.45     2558.83     28.63 o 
   0   5   6       42.20       36.06      2.68 o 
   1   5   6      945.32      966.80      7.41 o 
   2   5   6       13.37        9.26      0.67 o 
   3   5   6      256.53      267.70      4.42 o 
   4   5   6        0.76        0.97      0.61 o 
   5   5   6      223.21      225.49      3.13 o 
   6   5   6       43.01       49.48      2.42 o 
   7   5   6        2.19        2.94      1.70 o 
   8   5   6      633.42      587.79      8.08 o 
   9   5   6      527.60      516.37      7.76 o 
  10   5   6      231.48      223.18      9.27 o 
  11   5   6        9.43        4.88      2.34 o 
  -6   6   6        7.82        6.03      3.47 o 
  -5   6   6      103.70      103.02      4.43 o 
  -4   6   6       38.66       39.24      2.76 o 
  -3   6   6       98.04       93.57      3.32 o 
  -2   6   6      192.61      178.48      6.99 o 
  -1   6   6       29.14       32.74      2.71 o 
   0   6   6     1051.49     1087.65     11.17 o 
   1   6   6     2225.68     2247.82     58.06 o 
   2   6   6      675.32      697.92     24.90 o 
   3   6   6      563.26      542.95      7.47 o 
   4   6   6       61.53       66.00      2.20 o 
   5   6   6      903.31      910.90     13.13 o 
   6   6   6      174.67      178.59      3.54 o 
   7   6   6      492.20      533.67     11.11 o 
   8   6   6     1101.80     1096.08     18.35 o 
   9   6   6      744.92      721.09     13.49 o 
  10   6   6      128.97      118.68     10.16 o 
  11   6   6      519.01      537.65     13.36 o 
  -5   7   6      491.20      529.66      9.84 o 
  -4   7   6       25.72       27.91      3.43 o 
  -3   7   6      868.98      911.20     11.96 o 
  -2   7   6       29.29       24.47      2.24 o 
  -1   7   6      952.41     1009.37      7.83 o 
   0   7   6      554.57      582.75     11.56 o 
   1   7   6      541.76      517.51     10.08 o 
   2   7   6       38.05       32.18      4.47 o 
   3   7   6     1235.13     1232.33     12.02 o 
   4   7   6        1.22        1.47      0.56 o 
   5   7   6      903.64      941.08     22.62 o 
   6   7   6      234.93      259.80      2.54 o 
   7   7   6      569.35      577.61      7.69 o 
   8   7   6        3.11        0.63      1.06 o 
   9   7   6      331.11      343.76      8.05 o 
  10   7   6       48.69       38.13      4.09 o 
  11   7   6       32.38       28.07      4.67 o 
  -4   8   6       93.95       84.82      4.55 o 
  -3   8   6       81.06       78.53      4.54 o 
  -2   8   6      789.36      843.16     18.13 o 
  -1   8   6        2.09        3.84      2.15 o 
   0   8   6      211.69      203.30      6.89 o 
   1   8   6      195.18      191.58      6.31 o 
   2   8   6       85.07       82.31      3.83 o 
   3   8   6      132.83      138.41      5.59 o 
   4   8   6        9.54        6.32      1.85 o 
   5   8   6     1994.18     2119.91     26.80 o 
   6   8   6      424.99      403.85      4.57 o 
   7   8   6      521.12      543.99     18.35 o 
   8   8   6       25.94       26.96      2.89 o 
   9   8   6      866.69      886.69     30.50 o 
  10   8   6       80.35       77.07      9.12 o 
  11   8   6      431.16      415.35     10.27 o 
  -3   9   6       98.37      102.24      4.99 o 
  -2   9   6        1.69        5.32      2.52 o 
  -1   9   6      964.44      988.15     20.44 o 
   0   9   6      130.60      126.19      4.30 o 
   1   9   6      724.73      763.39     15.28 o 
   2   9   6       59.83       69.65      3.20 o 
   3   9   6     1109.61     1148.30     22.56 o 
   4   9   6      132.02      119.24      3.36 o 
   5   9   6      122.05      110.27      4.90 o 
   6   9   6      416.17      428.65      7.45 o 
   7   9   6      213.15      214.22      5.39 o 
   8   9   6      152.48      157.95      4.99 o 
   9   9   6      202.41      200.27      6.86 o 
  10   9   6       29.86       15.01      3.18 o 
  -1  10   6      115.31      118.68      6.25 o 
   0  10   6        1.48        2.11      1.33 o 
   1  10   6        1.96        1.39      1.51 o 
   2  10   6       24.14       20.04      1.95 o 
   3  10   6       63.62       39.04      5.86 o 
   4  10   6       51.39       45.20      4.83 o 
   5  10   6      157.15      140.85      5.76 o 
   6  10   6       74.08       62.24      2.83 o 
   7  10   6      160.71      164.17      5.92 o 
   8  10   6        2.41        4.59      1.83 o 
   9  10   6      472.99      511.61     15.92 o 
  10  10   6      112.61      108.47     13.58 o 
   1  11   6      110.37       90.54     12.97 o 
   2  11   6      102.08      109.91      4.80 o 
   3  11   6      870.64      905.26     14.54 o 
   4  11   6      476.52      498.14      8.68 o 
   5  11   6      542.44      559.68      9.41 o 
   6  11   6      167.98      149.27      4.71 o 
   7  11   6      156.68      158.86      7.71 o 
   8  11   6      146.50      148.17     10.28 o 
   9  11   6      129.03      137.26      9.14 o 
   4  12   6       28.85       26.68      4.09 o 
   5  12   6       19.33       21.65      3.60 o 
   6  12   6        2.84        2.16      2.44 o 
   7  12   6       41.61       38.64      6.59 o 
  -6 -10   7        0.76        5.17      2.23 o 
  -5 -10   7      379.28      399.25      9.85 o 
  -4 -10   7        4.86        2.10      1.19 o 
  -8  -9   7        4.52        7.70      2.80 o 
  -7  -9   7      459.03      495.26     12.41 o 
  -6  -9   7       64.59       66.57      9.46 o 
  -5  -9   7      143.07      146.52      4.66 o 
  -4  -9   7        0.84        4.79      1.75 o 
  -3  -9   7      238.22      219.19      6.45 o 
  -2  -9   7       38.03       36.85      5.61 o 
  -1  -9   7      271.00      242.25     11.48 o 
  -9  -8   7      270.86      253.24     14.77 o 
  -8  -8   7       86.09       76.14      5.53 o 
  -7  -8   7      531.14      504.07     15.30 o 
  -6  -8   7       90.04       76.56      4.98 o 
  -5  -8   7      739.69      766.83     12.62 o 
  -4  -8   7        0.96       -0.99      1.23 o 
  -3  -8   7      840.06      870.46     36.87 o 
  -2  -8   7       13.72       13.61      2.22 o 
  -1  -8   7      149.15      137.43      5.28 o 
   0  -8   7      362.57      368.50      6.81 o 
   1  -8   7      273.30      281.70     11.64 o 
 -10  -7   7       71.75       70.84     17.51 o 
  -9  -7   7       19.61       13.17      2.80 o 
  -8  -7   7      109.59       94.95      5.35 o 
  -7  -7   7      353.73      341.25      8.71 o 
  -6  -7   7      713.17      737.91     19.01 o 
  -5  -7   7       11.20       12.80      2.02 o 
  -4  -7   7        7.71        9.73      1.88 o 
  -3  -7   7      765.29      811.20     16.51 o 
  -2  -7   7        4.28        5.76      2.08 o 
  -1  -7   7      502.33      511.84     10.54 o 
   0  -7   7        2.32        2.82      1.71 o 
   1  -7   7     1484.29     1569.12     21.71 o 
   2  -7   7       36.63       33.76      2.77 o 
   3  -7   7      762.22      775.81     21.11 o 
 -10  -6   7       19.43       13.55      2.24 o 
  -9  -6   7      299.16      325.70      8.61 o 
  -8  -6   7      173.81      174.23      3.88 o 
  -7  -6   7      149.96      151.46      7.01 o 
  -6  -6   7       29.69       29.13      1.56 o 
  -5  -6   7      783.70      757.01     28.25 o 
  -4  -6   7       92.12       85.77      3.08 o 
  -3  -6   7     1055.33     1103.25      8.04 o 
  -2  -6   7      296.48      287.78     16.14 o 
  -1  -6   7       13.80       14.45      2.26 o 
   0  -6   7       50.37       41.87      4.32 o 
   1  -6   7      165.25      166.24      5.75 o 
   2  -6   7       80.74       72.04      5.07 o 
   3  -6   7      146.61      132.48      6.62 o 
   4  -6   7      321.66      310.72     10.98 o 
 -11  -5   7        0.93        0.96      1.33 o 
 -10  -5   7        1.18        2.60      1.04 o 
  -9  -5   7       90.43       71.82      3.17 o 
  -8  -5   7      281.48      330.12      9.37 o 
  -7  -5   7       86.48       69.77      3.17 o 
  -6  -5   7       11.33       18.26      2.32 o 
  -5  -5   7      748.79      700.39      3.74 o 
  -4  -5   7       21.99       19.62      3.20 o 
  -3  -5   7     1898.72     2028.92     23.32 o 
  -2  -5   7      162.82      162.26      5.10 o 
  -1  -5   7      405.43      396.95      8.38 o 
   0  -5   7       50.41       45.61      2.83 o 
   1  -5   7       90.61      100.09      2.50 o 
   2  -5   7       78.85       74.86      3.30 o 
   3  -5   7      525.48      538.73     10.93 o 
   4  -5   7      121.33      123.29      5.21 o 
   5  -5   7      397.68      416.28     10.28 o 
 -11  -4   7      164.56      161.08      6.42 o 
 -10  -4   7       23.17       25.92      2.82 o 
  -9  -4   7      947.75     1010.50     15.90 o 
  -8  -4   7     1114.66     1225.74     23.64 o 
  -7  -4   7      373.82      390.78      9.18 o 
  -6  -4   7      517.37      545.14     12.88 o 
  -5  -4   7      390.95      364.57      6.52 o 
  -4  -4   7      597.91      540.54      8.49 o 
  -3  -4   7     1235.51     1191.65      7.76 o 
  -2  -4   7      587.11      586.81     11.24 o 
  -1  -4   7     1100.20     1051.38     14.32 o 
   0  -4   7      189.92      184.71      6.55 o 
   1  -4   7      417.97      420.21      8.48 o 
   2  -4   7      316.73      288.10      4.03 o 
   3  -4   7      127.08      132.65      3.46 o 
   4  -4   7       20.56        8.61      1.80 o 
   5  -4   7       37.68       34.70      3.95 o 
   6  -4   7      136.07      128.05      4.81 o 
 -11  -3   7       18.93        5.55      2.44 o 
 -10  -3   7       13.04        8.07      2.27 o 
  -9  -3   7        0.41        0.58      2.05 o 
  -8  -3   7       29.93       25.32      2.11 o 
  -7  -3   7        3.19        1.12      1.25 o 
  -6  -3   7        6.05        3.16      0.54 o 
  -5  -3   7      156.71      161.27      3.72 o 
  -4  -3   7       88.90       81.62      1.76 o 
  -3  -3   7      366.91      363.01      7.86 o 
  -2  -3   7       78.29       51.89      1.98 o 
  -1  -3   7      167.15      145.66      4.00 o 
   0  -3   7      132.96      123.64      3.15 o 
   1  -3   7       89.64       84.90      2.88 o 
   2  -3   7      192.03      196.95      6.02 o 
   3  -3   7      621.41      713.04     11.94 o 
   4  -3   7      284.17      289.76      6.77 o 
   5  -3   7      201.74      208.56      4.45 o 
   6  -3   7       36.94       39.42      3.08 o 
   7  -3   7      364.01      356.86      6.73 o 
 -10  -2   7       26.70       25.85      2.71 o 
  -9  -2   7        3.56        8.57      2.54 o 
  -8  -2   7      339.88      345.64      7.74 o 
  -7  -2   7       74.47       75.35      5.42 o 
  -6  -2   7     1396.19     1391.76     19.95 o 
  -5  -2   7       55.86       60.27      2.40 o 
  -4  -2   7     1017.42     1074.75     18.45 o 
  -3  -2   7      102.18       77.15      2.34 o 
  -2  -2   7     3585.62     3394.70    148.45 o 
  -1  -2   7     1034.86      966.25     62.91 o 
   0  -2   7     1847.31     1882.05     24.01 o 
   1  -2   7      521.41      524.25      6.55 o 
   2  -2   7     1624.83     1661.93     13.66 o 
   3  -2   7        3.78        2.72      1.89 o 
   4  -2   7     2121.98     2107.17     26.96 o 
   5  -2   7      120.37      118.12      3.33 o 
   6  -2   7       11.45        7.34      1.38 o 
   7  -2   7       15.46        9.84      1.86 o 
   8  -2   7      147.34      151.15      7.76 o 
 -10  -1   7      224.04      222.82      9.89 o 
  -9  -1   7       41.36       34.15      2.71 o 
  -8  -1   7      449.36      449.75      9.68 o 
  -7  -1   7        4.68        4.12      2.55 o 
  -6  -1   7       15.97        9.84      0.73 o 
  -5  -1   7      672.40      649.31      5.30 o 
  -4  -1   7     2498.06     2643.88     18.24 o 
  -3  -1   7     1615.67     1708.21     16.32 o 
  -2  -1   7        3.15        9.21      0.80 o 
  -1  -1   7       10.08        8.57      0.87 o 
   0  -1   7      293.63      239.13      5.30 o 
   1  -1   7     2995.37     3322.31     39.28 o 
   2  -1   7      279.02      267.10      5.59 o 
   3  -1   7      117.49      112.39      2.85 o 
   4  -1   7      589.23      601.77     11.98 o 
   5  -1   7        2.68        3.36      1.35 o 
   6  -1   7      431.26      447.34      9.38 o 
   7  -1   7      164.71      166.34      4.90 o 
   8  -1   7     1120.98     1199.98     18.73 o 
 -10   0   7      117.52      132.18     11.13 o 
  -9   0   7       86.34       86.11      5.23 o 
  -8   0   7      248.22      245.31     10.62 o 
  -7   0   7      124.19      124.43      6.71 o 
  -6   0   7     1157.04     1201.68     22.26 o 
  -5   0   7      235.99      233.63      4.38 o 
  -4   0   7      449.60      415.45      5.66 o 
  -3   0   7       93.22       90.01      3.39 o 
  -2   0   7     3673.85     3663.55     31.06 o 
  -1   0   7      651.87      595.52     10.85 o 
   0   0   7      104.51       67.63      1.46 o 
   1   0   7      411.13      353.95      4.62 o 
   2   0   7     2932.68     2946.43     41.85 o 
   3   0   7      373.60      368.74      4.76 o 
   4   0   7     2182.27     2194.44     44.50 o 
   5   0   7       65.35       63.98      2.56 o 
   6   0   7      255.24      264.49      6.07 o 
   7   0   7        5.01        1.62      1.38 o 
   8   0   7       18.94       12.41      2.77 o 
   9   0   7        2.20        1.65      1.41 o 
  -9   1   7       30.29       26.32      2.76 o 
  -8   1   7      280.95      284.40      7.32 o 
  -7   1   7      209.87      205.80     10.60 o 
  -6   1   7      466.85      472.56      9.89 o 
  -5   1   7       92.02       94.94      2.46 o 
  -4   1   7      342.50      336.98      4.52 o 
  -3   1   7      373.66      384.00      6.44 o 
  -2   1   7      395.27      396.85      8.17 o 
  -1   1   7      584.01      636.64      7.27 o 
   0   1   7      965.46      934.10      9.31 o 
   1   1   7      580.77      555.94      6.66 o 
   2   1   7      616.85      597.69     18.32 o 
   3   1   7       31.73       31.75      3.34 o 
   4   1   7      715.34      687.84      8.84 o 
   5   1   7      668.72      706.78      6.63 o 
   6   1   7       41.61       42.17      7.25 o 
   7   1   7      295.62      310.46      6.60 o 
   8   1   7      342.08      346.49      7.72 o 
   9   1   7        2.05        2.49      1.47 o 
  -9   2   7      224.15      212.04      9.31 o 
  -8   2   7        5.02        5.69      1.86 o 
  -7   2   7       10.19        7.17      1.37 o 
  -6   2   7      453.19      453.67      5.38 o 
  -5   2   7        4.17        2.22      1.57 o 
  -4   2   7      415.90      414.64      7.57 o 
  -3   2   7        1.20        2.05      1.09 o 
  -2   2   7    10198.35    10640.35    179.48 o 
  -1   2   7     1183.18     1204.86     21.57 o 
   0   2   7     5522.69     5646.94     93.80 o 
   1   2   7       46.19       47.13      2.19 o 
   2   2   7      320.05      261.01      8.39 o 
   3   2   7     2523.08     2733.87     42.99 o 
   4   2   7     4578.98     4898.45     51.22 o 
   5   2   7       74.72       93.34      2.73 o 
   6   2   7     5563.22     5433.58      7.29 o 
   7   2   7       43.65       42.18      1.90 o 
   8   2   7      924.03      956.26     18.58 o 
   9   2   7        9.91        7.91      2.48 o 
  10   2   7      139.47      123.36     18.66 o 
  -8   3   7      251.15      238.19      6.51 o 
  -7   3   7       30.27       20.89      2.20 o 
  -6   3   7      337.36      335.28      6.18 o 
  -5   3   7      361.07      348.79      6.52 o 
  -4   3   7      131.19      135.27      3.25 o 
  -3   3   7      124.45       84.77      2.12 o 
  -2   3   7      287.37      235.26      3.34 o 
  -1   3   7      550.47      572.51      8.96 o 
   0   3   7      820.17      879.21     16.86 o 
   1   3   7     1145.03     1192.79     11.07 o 
   2   3   7      430.40      445.26      7.34 o 
   3   3   7       15.89        6.23      0.98 o 
   4   3   7      816.50      838.62      6.99 o 
   5   3   7       19.34       16.90      3.35 o 
   6   3   7      542.98      516.23     17.46 o 
   7   3   7       54.84       47.35      2.26 o 
   8   3   7      454.91      503.04      6.50 o 
   9   3   7       16.87       10.38      1.52 o 
  10   3   7      277.56      261.05     11.72 o 
  -8   4   7      108.64       99.87      8.41 o 
  -7   4   7       91.89       74.75      4.22 o 
  -6   4   7      133.32      121.61      3.84 o 
  -5   4   7       54.67       58.11      4.55 o 
  -4   4   7      266.99      255.66      5.97 o 
  -3   4   7       33.90       33.40      1.92 o 
  -2   4   7      157.20      163.69      3.72 o 
  -1   4   7      150.63      161.78      3.26 o 
   0   4   7      965.57      924.53      9.30 o 
   1   4   7      863.89      823.65     18.11 o 
   2   4   7     1514.18     1561.58     21.54 o 
   3   4   7     1209.15     1323.07     14.92 o 
   4   4   7      146.03      115.81      4.08 o 
   5   4   7      751.65      760.90      7.50 o 
   6   4   7     1190.91     1220.45     14.68 o 
   7   4   7      372.87      374.16      8.10 o 
   8   4   7     1020.02     1060.10     29.70 o 
   9   4   7      141.34      131.47      4.92 o 
  10   4   7      285.18      273.15     13.90 o 
  11   4   7       23.56       30.21      6.47 o 
  -7   5   7      347.11      352.04      6.87 o 
  -6   5   7      178.11      182.79      5.63 o 
  -5   5   7      144.72      150.75      4.86 o 
  -4   5   7      292.46      311.32      8.38 o 
  -3   5   7      247.02      250.79      7.15 o 
  -2   5   7       70.16       71.41      2.22 o 
  -1   5   7      277.25      250.81      5.21 o 
   0   5   7      159.70      146.35      3.99 o 
   1   5   7      322.98      331.78      6.12 o 
   2   5   7        3.21        2.10      0.50 o 
   3   5   7       82.73       82.05      1.58 o 
   4   5   7       15.56       16.47      1.30 o 
   5   5   7      303.64      295.71      6.66 o 
   6   5   7       48.70       49.86      2.46 o 
   7   5   7       17.94       22.86      2.08 o 
   8   5   7        4.99        5.28      1.71 o 
   9   5   7       76.57       67.73      4.14 o 
  10   5   7       12.87       10.48      2.37 o 
  11   5   7       93.75       75.63      4.81 o 
  -6   6   7        1.70       -0.01      1.98 o 
  -5   6   7       30.62       25.77      3.13 o 
  -4   6   7        2.33        4.39      1.77 o 
  -3   6   7      135.34      129.07      3.11 o 
  -2   6   7      187.06      189.43     10.27 o 
  -1   6   7      206.29      247.40     11.10 o 
   0   6   7      348.75      382.53      8.51 o 
   1   6   7       79.78       85.79      2.44 o 
   2   6   7     2757.86     2810.81     38.22 o 
   3   6   7     1286.16     1301.24     14.27 o 
   4   6   7      278.33      265.71      4.74 o 
   5   6   7     1098.28     1120.30     29.75 o 
   6   6   7      480.23      490.49     11.44 o 
   7   6   7      146.89      158.33      4.45 o 
   8   6   7     1667.38     1723.87     33.46 o 
   9   6   7      568.20      535.99     11.72 o 
  10   6   7      551.51      560.99     17.40 o 
  11   6   7        4.23        3.36      1.57 o 
  -5   7   7      521.74      522.49      9.90 o 
  -4   7   7      284.47      278.42      8.17 o 
  -3   7   7      191.10      208.61      5.45 o 
  -2   7   7        1.82        0.85      4.18 o 
  -1   7   7     1144.48     1215.38     17.96 o 
   0   7   7       70.31       73.62      3.12 o 
   1   7   7      159.16      149.22      4.62 o 
   2   7   7       87.68       80.29      3.04 o 
   3   7   7      493.71      468.52     10.31 o 
   4   7   7       16.78       13.98      0.81 o 
   5   7   7      159.20      171.57      9.03 o 
   6   7   7        5.37        5.41      1.15 o 
   7   7   7       89.73       93.18      3.12 o 
   8   7   7      159.53      158.70      5.25 o 
   9   7   7      164.35      169.16      5.51 o 
  10   7   7        6.79        2.65      1.74 o 
  11   7   7       21.95       10.26      3.39 o 
  -4   8   7       71.53       66.86      7.17 o 
  -3   8   7       98.45       94.96      5.24 o 
  -2   8   7      435.64      447.61      9.28 o 
  -1   8   7      118.33      112.42      4.58 o 
   0   8   7      116.44      109.61      4.29 o 
   1   8   7      253.55      251.60     24.11 o 
   2   8   7       54.62       48.12      5.72 o 
   3   8   7      711.11      704.92      7.93 o 
   4   8   7      384.14      375.03      7.35 o 
   5   8   7     2491.27     2598.28     39.17 o 
   6   8   7       36.14       32.58      2.49 o 
   7   8   7      806.41      838.31     16.32 o 
   8   8   7      222.70      226.65      6.70 o 
   9   8   7     1492.55     1534.90     25.26 o 
  10   8   7      206.10      185.37     13.59 o 
  11   8   7      140.57      126.83      9.98 o 
  -3   9   7      112.57      126.51      5.96 o 
  -2   9   7       12.89       12.87      2.35 o 
  -1   9   7      948.25      974.89     25.91 o 
   0   9   7       46.77       50.33      3.61 o 
   1   9   7      313.20      315.07      9.31 o 
   2   9   7       15.37       13.98      1.77 o 
   3   9   7      614.06      621.09     10.49 o 
   4   9   7       22.67       23.95      2.40 o 
   5   9   7       88.87       84.73      5.59 o 
   6   9   7      249.56      239.00      5.34 o 
   7   9   7       31.16       28.54      2.66 o 
   8   9   7      260.57      259.05      6.91 o 
   9   9   7      115.74      120.54      7.67 o 
  10   9   7      187.06      197.29     14.43 o 
  -1  10   7      122.12      107.70      5.55 o 
   0  10   7      147.61      149.36      5.47 o 
   1  10   7      180.56      177.99      5.54 o 
   2  10   7       24.72       21.93      2.30 o 
   3  10   7       61.27       55.99      3.95 o 
   4  10   7      183.63      189.81      5.29 o 
   5  10   7      114.07      119.77      5.51 o 
   6  10   7      105.21       87.12      3.41 o 
   7  10   7      354.25      359.05     15.66 o 
   8  10   7        0.85        2.62      1.64 o 
  10  10   7       38.94       32.23      7.12 o 
   1  11   7      401.71      416.26     10.72 o 
   2  11   7        7.54        8.12      2.46 o 
   3  11   7      841.25      850.97     16.81 o 
   4  11   7      111.09      117.28      5.40 o 
   5  11   7      672.58      686.67     10.97 o 
   6  11   7        8.93        9.25      2.96 o 
   7  11   7      249.00      254.23     13.06 o 
   8  11   7        0.68        4.48      1.67 o 
   9  11   7       37.46       39.57      6.70 o 
   4  12   7        3.80        2.74      1.57 o 
   5  12   7      312.96      321.08     15.79 o 
   6  12   7       56.21       47.47      7.99 o 
  -8  -9   8       30.54       29.77      6.35 o 
  -7  -9   8      141.17      146.45     13.48 o 
  -6  -9   8       47.70       38.15      4.83 o 
  -5  -9   8      273.12      286.24      7.31 o 
  -4  -9   8      374.68      367.97     10.60 o 
  -3  -9   8      489.50      488.79      9.37 o 
  -2  -9   8        3.28        0.70      1.53 o 
  -1  -9   8      219.37      193.34      8.02 o 
  -9  -8   8     1287.87     1404.50     30.67 o 
  -8  -8   8      134.55      136.63      7.03 o 
  -7  -8   8       76.53       68.38      6.73 o 
  -6  -8   8        7.66        4.70      2.19 o 
  -5  -8   8      254.36      241.50      7.43 o 
  -4  -8   8       24.46       16.93      3.63 o 
  -3  -8   8      245.66      255.21      7.13 o 
  -2  -8   8        0.33        3.42      1.73 o 
  -1  -8   8       37.79       34.13      3.51 o 
   0  -8   8      250.33      244.97      7.66 o 
   1  -8   8       74.41       67.11      6.34 o 
 -10  -7   8       36.00       11.80      3.00 o 
  -9  -7   8       87.95       85.29      6.81 o 
  -8  -7   8        0.67        0.13      1.68 o 
  -7  -7   8      792.75      780.49     19.67 o 
  -6  -7   8      229.08      220.01     11.04 o 
  -5  -7   8      248.57      251.10      5.91 o 
  -4  -7   8       62.43       59.43      4.03 o 
  -3  -7   8     1204.24     1298.02     31.05 o 
  -2  -7   8      175.81      174.95      4.91 o 
  -1  -7   8      880.82      910.33     14.40 o 
   0  -7   8      154.80      148.86      6.38 o 
   1  -7   8     1887.19     2046.38     36.34 o 
   2  -7   8       66.55       59.05      6.26 o 
 -10  -6   8        3.33        5.43      2.62 o 
  -9  -6   8      527.45      572.89     12.40 o 
  -8  -6   8       66.35       63.39      4.73 o 
  -6  -6   8       15.14       15.61      2.83 o 
  -5  -6   8      296.83      280.95      8.52 o 
  -4  -6   8        6.85        5.21      2.49 o 
  -3  -6   8      917.02      924.70     11.46 o 
  -2  -6   8       64.10       69.70      3.11 o 
  -1  -6   8       73.12       76.46      3.55 o 
   0  -6   8      213.85      192.94      9.70 o 
   1  -6   8        9.58        6.63      1.94 o 
   2  -6   8        2.72        1.12      1.87 o 
   3  -6   8       57.83       54.40      3.91 o 
   4  -6   8      228.68      216.47     10.33 o 
 -10  -5   8      233.44      238.06      8.01 o 
  -9  -5   8       36.83       37.19      2.78 o 
  -8  -5   8       46.32       47.57      3.50 o 
  -7  -5   8      285.75      305.49      7.41 o 
  -6  -5   8       46.45       36.25      1.42 o 
  -5  -5   8      505.87      451.75      8.10 o 
  -4  -5   8       75.56       52.60      3.16 o 
  -3  -5   8      102.78      114.82     10.84 o 
  -2  -5   8        1.18        1.88      2.03 o 
  -1  -5   8      633.88      673.23      8.76 o 
   0  -5   8        2.39        2.35      0.78 o 
   1  -5   8      873.63      911.32     23.81 o 
   2  -5   8      150.95      150.39      4.96 o 
   3  -5   8      924.33      937.85     36.30 o 
   4  -5   8       54.73       50.14      5.48 o 
   5  -5   8      874.02      925.49     17.92 o 
 -10  -4   8       75.97       84.00      3.67 o 
  -9  -4   8     2085.17     2263.20     37.03 o 
  -8  -4   8      373.19      351.71      7.18 o 
  -7  -4   8     1085.86      928.26     68.53 o 
  -6  -4   8       83.19       96.94      2.58 o 
  -5  -4   8      918.08      932.87      9.01 o 
  -4  -4   8        2.12        1.32      0.66 o 
  -3  -4   8     1214.68     1216.59      9.33 o 
  -2  -4   8       18.95       18.35      3.03 o 
  -1  -4   8      879.10      851.90     24.68 o 
   0  -4   8       89.38       80.60      3.54 o 
   1  -4   8      382.19      388.72      7.88 o 
   2  -4   8        0.41        0.91      1.03 o 
   3  -4   8      114.74      117.31      3.85 o 
   4  -4   8      363.97      322.88     11.47 o 
   5  -4   8       61.54       64.90      3.60 o 
   6  -4   8      320.30      321.29      6.62 o 
 -10  -3   8        7.51        5.41      4.62 o 
  -9  -3   8       52.34       45.83      2.90 o 
  -8  -3   8       28.38       28.26      2.57 o 
  -7  -3   8      119.24      116.33      4.19 o 
  -6  -3   8       27.24       23.02      1.61 o 
  -5  -3   8        6.63        5.53      0.83 o 
  -4  -3   8       55.48       55.74      2.61 o 
  -3  -3   8     1779.66     1865.18     28.00 o 
  -2  -3   8      152.68      134.27      3.43 o 
  -1  -3   8     1204.70     1216.74     14.04 o 
   0  -3   8      168.44      156.32      3.84 o 
   1  -3   8     1374.15     1355.95      9.92 o 
   2  -3   8      174.39      176.30      4.87 o 
   3  -3   8     1214.92     1413.87     25.11 o 
   4  -3   8      184.37      179.87      4.16 o 
   5  -3   8     1227.93     1249.02     19.88 o 
   6  -3   8       87.08       82.28      3.76 o 
   7  -3   8      493.42      498.22     11.75 o 
 -10  -2   8       71.23       69.41      5.77 o 
  -9  -2   8      128.29      128.73      7.37 o 
  -7  -2   8      427.78      419.00     16.49 o 
  -6  -2   8      546.18      520.01     11.76 o 
  -5  -2   8      830.60      830.33     23.62 o 
  -4  -2   8     1856.51     1975.66     43.17 o 
  -3  -2   8      446.27      448.37     12.94 o 
  -2  -2   8      987.67      972.67     14.38 o 
  -1  -2   8      991.01      942.48     39.09 o 
   0  -2   8      113.83       91.46      2.33 o 
   1  -2   8      369.36      360.48      4.60 o 
   2  -2   8      390.10      374.20      6.93 o 
   3  -2   8      618.65      650.27     10.62 o 
   4  -2   8        0.50        2.41      1.24 o 
   5  -2   8       65.62       50.91      6.34 o 
   6  -2   8      201.43      194.15      5.82 o 
   7  -2   8        1.82        2.21      2.47 o 
 -10  -1   8       18.40       15.66      2.96 o 
  -9  -1   8       42.97       36.17      2.86 o 
  -8  -1   8       14.17       14.24      3.03 o 
  -7  -1   8        1.91        2.56      1.99 o 
  -6  -1   8      147.92      132.63      3.43 o 
  -5  -1   8       27.02       23.29      2.77 o 
  -4  -1   8      972.30     1008.83     15.45 o 
  -3  -1   8        0.62        0.95      0.67 o 
  -2  -1   8     1558.17     1656.29     20.49 o 
  -1  -1   8       10.86        4.47      1.40 o 
   0  -1   8      372.37      341.63      5.83 o 
   1  -1   8       49.79       60.99      3.64 o 
   2  -1   8      290.14      273.16      4.89 o 
   3  -1   8      634.27      622.42      6.77 o 
   4  -1   8      581.12      601.73     11.39 o 
   5  -1   8     1088.33     1135.40     21.26 o 
   6  -1   8      138.32      134.63      3.92 o 
   7  -1   8     1206.48     1268.96     21.50 o 
   8  -1   8      643.49      660.30     27.13 o 
 -10   0   8      181.82      183.07      7.16 o 
  -9   0   8      170.53      168.78      9.58 o 
  -8   0   8      277.77      282.08      7.94 o 
  -7   0   8       94.28       81.95      4.15 o 
  -6   0   8     1684.46     1768.68     21.57 o 
  -5   0   8      718.74      717.73     11.61 o 
  -4   0   8      287.78      242.10      5.60 o 
  -3   0   8      945.82      954.92     11.36 o 
  -2   0   8     1807.41     1798.69     15.64 o 
  -1   0   8     1213.86     1260.56     24.76 o 
   0   0   8        2.16        1.27      0.62 o 
   1   0   8      401.10      376.62      5.18 o 
   2   0   8      269.32      244.99      3.77 o 
   3   0   8      271.39      263.07      5.22 o 
   4   0   8      191.32      179.63      5.04 o 
   5   0   8       67.63       66.42      2.68 o 
   6   0   8       39.41       35.31      2.84 o 
   7   0   8        1.53        3.55      1.32 o 
   8   0   8       91.88       85.00      4.95 o 
   9   0   8        2.91        2.95      1.42 o 
  -9   1   8        0.49        1.06      1.74 o 
  -8   1   8      140.62      136.96      7.29 o 
  -7   1   8       82.72       77.41      2.93 o 
  -6   1   8      193.81      172.16      5.12 o 
  -5   1   8      116.41      122.96      3.34 o 
  -4   1   8      201.47      185.90      5.09 o 
  -3   1   8      238.86      262.69      6.18 o 
  -2   1   8      286.38      271.71      9.00 o 
  -1   1   8      319.55      330.48      6.71 o 
   0   1   8      664.05      671.69     12.82 o 
   1   1   8       37.51       32.01      2.83 o 
   2   1   8      714.61      696.89     11.56 o 
   3   1   8       71.14       58.75      2.15 o 
   4   1   8     1570.76     1579.08     59.31 o 
   5   1   8      168.22      149.53      3.52 o 
   6   1   8      109.63      106.00      2.89 o 
   7   1   8      630.05      628.31     12.59 o 
   8   1   8      228.26      236.48      7.52 o 
   9   1   8       79.95       81.61      5.95 o 
  -9   2   8       80.42       74.05      5.46 o 
  -8   2   8      165.71      171.66     11.41 o 
  -7   2   8       18.40       16.26      1.84 o 
  -6   2   8     1231.95     1239.53     19.03 o 
  -5   2   8      246.32      229.33      5.47 o 
  -4   2   8      972.43      994.11     14.35 o 
  -3   2   8       79.86       80.45      2.21 o 
  -2   2   8     9039.71     9556.43    263.28 o 
  -1   2   8      225.79      220.90      4.76 o 
   0   2   8     4290.19     4179.98     38.32 o 
   1   2   8     1105.89     1088.46     11.33 o 
   2   2   8     5005.38     5177.41     72.54 o 
   3   2   8       18.59       10.13      0.79 o 
   4   2   8        4.64        4.16      0.77 o 
   5   2   8      281.39      293.43      5.51 o 
   6   2   8     2665.17     2693.91    104.44 o 
   7   2   8      155.87      163.90      4.90 o 
   8   2   8      911.97      979.59     15.56 o 
   9   2   8       68.70       61.95      7.54 o 
  10   2   8        1.59        4.95      2.09 o 
  -8   3   8      355.36      338.02     19.83 o 
  -7   3   8       15.34       13.05      1.62 o 
  -6   3   8      227.15      222.15      5.01 o 
  -5   3   8      185.25      173.26      4.72 o 
  -4   3   8      224.13      196.17      5.53 o 
  -3   3   8       11.63        8.82      1.53 o 
  -2   3   8      129.65      143.46      4.60 o 
  -1   3   8      375.22      378.40      5.07 o 
   0   3   8       28.35        9.39      1.56 o 
   1   3   8       63.94       65.36      1.47 o 
   2   3   8     1487.24     1586.25     12.02 o 
   3   3   8       39.29       34.99      1.19 o 
   4   3   8     1911.57     2021.46     17.38 o 
   5   3   8       10.03        8.92      1.69 o 
   6   3   8      910.44      907.40     18.30 o 
   7   3   8      515.20      534.91      8.86 o 
   8   3   8     1060.42     1099.15     14.10 o 
   9   3   8       40.71       34.48      3.04 o 
  10   3   8      223.61      219.36     10.95 o 
  -7   4   8       49.00       43.61      3.05 o 
  -6   4   8      924.56      978.89     15.20 o 
  -5   4   8        1.81        0.80      1.17 o 
  -4   4   8      151.96      155.04      4.06 o 
  -3   4   8      169.40      169.91      4.48 o 
  -2   4   8      632.64      629.80      5.05 o 
  -1   4   8      165.25      158.55      4.08 o 
   0   4   8     1400.25     1373.31     21.27 o 
   1   4   8      225.15      190.90      5.27 o 
   2   4   8     4593.27     4764.63     52.34 o 
   3   4   8     1194.94     1260.17     11.15 o 
   4   4   8      179.20      144.69      6.60 o 
   5   4   8      114.75      111.70      4.40 o 
   6   4   8      472.53      475.38     12.44 o 
   7   4   8       34.09       34.90      2.23 o 
   8   4   8      705.32      733.37     14.51 o 
   9   4   8        1.28       -1.12      1.48 o 
  10   4   8      127.59      118.28      7.17 o 
  -7   5   8       46.05       38.40      5.41 o 
  -6   5   8      196.73      199.30      9.70 o 
  -5   5   8       31.17       24.51      2.01 o 
  -4   5   8      326.66      345.40      7.88 o 
  -3   5   8        7.62        6.91      2.29 o 
  -2   5   8      198.78      206.94     15.33 o 
  -1   5   8      395.80      377.45      8.24 o 
   0   5   8       61.68       58.16      2.26 o 
   1   5   8        0.38        0.31      0.33 o 
   2   5   8      216.39      203.24      3.93 o 
   3   5   8       72.16       79.43      1.54 o 
   4   5   8      342.63      327.43      6.58 o 
   5   5   8      782.32      788.30      9.40 o 
   6   5   8      218.19      209.18      7.59 o 
   7   5   8      150.67      135.62      2.77 o 
   8   5   8      580.50      622.07     12.71 o 
   9   5   8      156.20      141.87      5.19 o 
  10   5   8      314.73      296.59     10.33 o 
  -6   6   8      118.13      108.43      6.35 o 
  -5   6   8       21.67       22.23      3.15 o 
  -4   6   8      642.06      689.60     11.40 o 
  -3   6   8       87.79       92.66      3.82 o 
  -2   6   8      560.17      605.46     13.02 o 
  -1   6   8      416.97      419.99     13.27 o 
   0   6   8     2218.97     2295.18     25.92 o 
   1   6   8      207.85      184.53      9.72 o 
   2   6   8     2827.85     2816.58     73.80 o 
   3   6   8      127.66      105.08      2.87 o 
   4   6   8     2550.73     2625.22     29.78 o 
   5   6   8      236.03      227.70      4.25 o 
   6   6   8      348.72      391.53     10.56 o 
   7   6   8       11.70        6.33      2.21 o 
   8   6   8      869.46      866.66     20.80 o 
   9   6   8      111.86       85.95      4.01 o 
  10   6   8      335.39      348.23     16.51 o 
  -5   7   8       90.54       83.86      4.74 o 
  -4   7   8       87.85       89.34      4.94 o 
  -3   7   8      256.77      274.11      8.35 o 
  -2   7   8      539.77      569.28     11.56 o 
  -1   7   8      101.10       93.29      4.39 o 
   0   7   8       34.01       39.56      3.40 o 
   1   7   8      135.81      104.96      4.81 o 
   2   7   8       82.76       87.51      3.15 o 
   3   7   8      181.83      168.20      5.39 o 
   4   7   8      350.15      341.56      5.89 o 
   5   7   8        0.97        0.42      1.40 o 
   6   7   8       39.38       39.81      2.73 o 
   7   7   8        0.98        0.53      0.97 o 
   8   7   8      549.25      549.79      7.78 o 
   9   7   8       10.74       12.39      3.98 o 
  10   7   8      370.24      362.50     21.99 o 
  -4   8   8       14.19       17.47      2.74 o 
  -3   8   8      152.96      168.00      9.05 o 
  -2   8   8        3.72        1.74      1.19 o 
  -1   8   8      299.49      308.87      7.85 o 
   0   8   8       13.87       13.01      3.13 o 
   1   8   8      134.90      136.39      5.51 o 
   2   8   8      551.31      554.00     14.92 o 
   3   8   8      511.29      481.73     12.56 o 
   4   8   8     1903.33     1969.54     23.16 o 
   5   8   8     1868.51     1971.11     23.30 o 
   6   8   8       94.35       88.15      3.72 o 
   7   8   8      250.65      244.22      6.01 o 
   8   8   8      275.92      286.97      6.54 o 
   9   8   8      590.97      612.84     10.67 o 
  10   8   8      221.70      226.93      9.94 o 
  -3   9   8        2.22       -0.59      2.52 o 
  -2   9   8        1.41        2.04      1.60 o 
  -1   9   8      310.38      314.79     10.41 o 
   0   9   8      102.71      104.20      6.94 o 
   1   9   8        0.77        3.10      2.46 o 
   2   9   8       47.83       49.07      3.69 o 
   3   9   8      128.65      121.21      4.60 o 
   4   9   8      107.96      104.43      3.94 o 
   5   9   8       77.45       74.98      4.05 o 
   6   9   8      302.93      315.89      8.24 o 
   7   9   8        2.83        3.60      1.12 o 
   8   9   8        8.98        4.86      1.84 o 
   9   9   8        0.95        1.54      1.25 o 
  10   9   8       23.67       25.83      5.03 o 
  -1  10   8      500.97      535.32     18.09 o 
   0  10   8        4.96        2.12      2.65 o 
   1  10   8      227.31      205.73     10.18 o 
   2  10   8       12.67        8.66      2.51 o 
   3  10   8       85.54       94.19      3.22 o 
   4  10   8      378.40      389.64     10.74 o 
   5  10   8      623.08      626.87     12.54 o 
   6  10   8      322.44      319.48     14.01 o 
   7  10   8        8.00        9.12      6.61 o 
   8  10   8      383.23      375.46      5.68 o 
   9  10   8      773.24      819.27     23.79 o 
   1  11   8       27.51       22.10      2.58 o 
   2  11   8      145.88      135.33     16.69 o 
   3  11   8      521.21      530.55      9.79 o 
   4  11   8        7.08        4.04      2.11 o 
   5  11   8      243.28      238.63      7.74 o 
   6  11   8      131.28      118.55      4.59 o 
   7  11   8      209.27      211.40      7.98 o 
   8  11   8       32.48       32.15      3.49 o 
   4  12   8        0.69        2.13      2.47 o 
   5  12   8      475.67      494.83     16.65 o 
   6  12   8      123.41      121.98      8.88 o 
  -7  -9   9       99.45       80.51      7.12 o 
  -6  -9   9      224.89      199.71     11.42 o 
  -5  -9   9       78.69       80.24      5.44 o 
  -4  -9   9      365.23      341.53     19.20 o 
  -3  -9   9       38.04       28.68      3.61 o 
  -8  -8   9       39.06       37.52      6.92 o 
  -7  -8   9      263.74      259.47     13.38 o 
  -6  -8   9       14.41        7.76      3.73 o 
  -5  -8   9        1.28       -0.14      1.35 o 
  -4  -8   9        0.69       -0.19      1.80 o 
  -3  -8   9       19.63       14.39      2.60 o 
  -2  -8   9        2.23        3.34      2.15 o 
  -1  -8   9       10.10       11.18      3.26 o 
   0  -8   9        0.78        0.75      2.70 o 
  -9  -7   9       62.12       44.28     14.94 o 
  -8  -7   9      282.30      287.31      9.79 o 
  -7  -7   9      711.21      723.29     17.07 o 
  -6  -7   9       26.97       25.01      2.96 o 
  -5  -7   9      393.29      391.38      8.56 o 
  -4  -7   9      374.74      387.08      8.93 o 
  -3  -7   9      744.51      796.67     12.79 o 
  -2  -7   9      354.21      379.55     10.18 o 
  -1  -7   9      186.52      184.78      8.64 o 
   0  -7   9      511.78      500.10     13.59 o 
   1  -7   9     1072.99     1105.01     19.41 o 
   2  -7   9       65.85       53.82      5.43 o 
 -10  -6   9        0.49        1.54      1.04 o 
  -9  -6   9      226.73      249.78     18.54 o 
  -8  -6   9       42.92       47.03      4.19 o 
  -7  -6   9        3.54        2.09      2.21 o 
  -6  -6   9       69.32       64.72      9.64 o 
  -5  -6   9       26.45       22.10      2.28 o 
  -4  -6   9        6.11        7.57      1.94 o 
  -3  -6   9       27.86       27.43      2.23 o 
  -2  -6   9        3.05        0.43      1.76 o 
  -1  -6   9       63.40       60.62      4.66 o 
   0  -6   9        2.53        2.92      2.01 o 
   1  -6   9        0.87        1.62      1.97 o 
   2  -6   9       11.62       12.53      4.71 o 
   3  -6   9        0.76        2.46      2.98 o 
 -10  -5   9       67.02       67.23      5.96 o 
  -9  -5   9       33.81       32.56      3.12 o 
  -8  -5   9       19.59       10.64      2.11 o 
  -7  -5   9      306.36      320.98      7.11 o 
  -6  -5   9       30.18       32.75      1.53 o 
  -5  -5   9      344.79      347.42      9.27 o 
  -4  -5   9       52.31       50.75      2.82 o 
  -3  -5   9     3875.19     4135.64     13.86 o 
  -2  -5   9      123.89      121.87      4.35 o 
  -1  -5   9      289.11      269.14      6.63 o 
   0  -5   9      350.83      368.65      9.79 o 
   1  -5   9     1552.58     1583.12     35.38 o 
   2  -5   9        2.93        2.31      1.70 o 
   3  -5   9      537.60      543.89     21.87 o 
   4  -5   9       43.28       36.99      3.12 o 
 -10  -4   9       78.71       77.12      5.31 o 
  -9  -4   9      981.38     1007.74     16.49 o 
  -8  -4   9      343.40      380.61     14.46 o 
  -7  -4   9      756.32      849.10     16.70 o 
  -6  -4   9        0.43        0.55      1.02 o 
  -5  -4   9      436.25      459.62      8.23 o 
  -4  -4   9      169.32      143.11      3.37 o 
  -3  -4   9      420.74      414.26      8.61 o 
  -2  -4   9     1119.12     1097.46     27.29 o 
  -1  -4   9      589.29      559.83     12.72 o 
   0  -4   9      357.42      345.27      7.41 o 
   1  -4   9       60.77       61.20      3.35 o 
   2  -4   9       35.09       30.12      2.38 o 
   3  -4   9       86.80       83.69      2.18 o 
   4  -4   9      163.30      142.41      3.86 o 
   5  -4   9       49.53       47.47      4.19 o 
 -10  -3   9       39.38       41.42      4.98 o 
  -9  -3   9      355.05      348.30     24.06 o 
  -8  -3   9       33.55       30.15      2.43 o 
  -7  -3   9      387.68      395.74     18.38 o 
  -6  -3   9        0.81        1.44      1.18 o 
  -5  -3   9      244.01      243.19      6.15 o 
  -4  -3   9       38.53       48.05      1.79 o 
  -3  -3   9     2324.36     2470.37     42.98 o 
  -2  -3   9      323.48      319.72     10.00 o 
  -1  -3   9     2158.46     2245.63     42.46 o 
   0  -3   9      297.67      289.92      7.52 o 
   1  -3   9     1835.45     1798.41     14.72 o 
   2  -3   9      126.98      126.70      4.61 o 
   3  -3   9      866.45      965.48     15.77 o 
   4  -3   9       41.79       44.81      2.11 o 
   5  -3   9      779.39      823.75     20.31 o 
   6  -3   9        0.87        3.30      1.39 o 
 -10  -2   9       60.74       53.52      4.76 o 
  -9  -2   9      226.71      222.33      6.34 o 
  -8  -2   9       97.51       91.89      3.56 o 
  -7  -2   9      725.14      734.18     15.11 o 
  -6  -2   9        0.76        2.41      1.86 o 
  -5  -2   9      574.75      601.51     10.79 o 
  -4  -2   9      349.11      387.19      9.08 o 
  -3  -2   9      292.06      312.28      5.87 o 
  -2  -2   9      210.34      223.66      7.74 o 
  -1  -2   9      481.09      489.20      9.45 o 
   0  -2   9      106.34      105.49      2.23 o 
   1  -2   9      275.40      244.63      5.53 o 
   2  -2   9      149.37      134.85      3.40 o 
   3  -2   9       59.94       61.01      2.14 o 
   4  -2   9        0.35        3.01      1.31 o 
   5  -2   9      475.49      477.19     11.98 o 
   6  -2   9      165.57      165.73      7.05 o 
   7  -2   9        6.79        4.17      4.43 o 
 -10  -1   9       23.30       16.39      2.95 o 
  -9  -1   9       17.87       17.07      4.36 o 
  -8  -1   9       21.57       20.60      2.32 o 
  -7  -1   9        7.77        3.05      1.76 o 
  -6  -1   9        6.69        7.06      2.25 o 
  -5  -1   9      266.12      251.42      7.52 o 
  -4  -1   9        5.40        3.26      0.99 o 
  -3  -1   9      707.53      742.35     19.17 o 
  -2  -1   9      556.73      534.67     10.52 o 
  -1  -1   9     1771.13     1945.69     44.60 o 
   0  -1   9      573.32      603.88      9.64 o 
   1  -1   9      737.65      686.24      6.70 o 
   2  -1   9      321.19      313.46     12.57 o 
   3  -1   9      983.24      955.65     14.32 o 
   4  -1   9      220.72      203.47      4.90 o 
   5  -1   9     1157.38     1214.18     16.93 o 
   6  -1   9       12.95       11.55      1.76 o 
   7  -1   9     2456.71     2679.65     36.58 o 
   8  -1   9       38.86       37.54      5.23 o 
  -9   0   9      187.45      193.11      6.21 o 
  -8   0   9       76.26       79.71      3.92 o 
  -7   0   9     1983.75     2128.61     37.55 o 
  -6   0   9      189.77      175.67      4.08 o 
  -5   0   9      117.92      101.20      4.21 o 
  -4   0   9      183.17      181.89      4.84 o 
  -3   0   9      441.63      439.28      6.26 o 
  -2   0   9        1.27        0.26      1.08 o 
  -1   0   9      897.03      994.61      8.84 o 
   0   0   9      805.69      818.21     13.97 o 
   1   0   9      359.42      373.58      6.75 o 
   2   0   9      143.83      129.48      5.35 o 
   3   0   9      132.21      117.77      3.04 o 
   4   0   9      753.31      715.05      8.20 o 
   5   0   9       80.65       75.90      2.09 o 
   6   0   9       14.23       12.40      1.94 o 
   7   0   9      105.87      105.67      4.43 o 
   8   0   9      187.55      186.64      6.44 o 
  -9   1   9        1.38        1.22      2.00 o 
  -8   1   9       18.98       14.62      2.38 o 
  -7   1   9      197.20      187.01      5.29 o 
  -6   1   9       11.30        7.08      1.48 o 
  -5   1   9        5.36        7.03      3.36 o 
  -4   1   9       43.18       36.05      2.26 o 
  -3   1   9        8.52        5.18      1.55 o 
  -2   1   9       28.91       30.37      2.04 o 
  -1   1   9      411.03      420.36      6.98 o 
   0   1   9      341.52      360.88      5.33 o 
   1   1   9     1956.06     2163.80     18.83 o 
   2   1   9      341.05      334.32      4.35 o 
   3   1   9      588.83      577.70      9.44 o 
   4   1   9      690.57      717.90     26.73 o 
   5   1   9        4.62        3.73      1.09 o 
   6   1   9      109.05      103.31      2.58 o 
   7   1   9     1076.43     1129.88     25.12 o 
   8   1   9       83.05       77.86      4.19 o 
   9   1   9      233.76      209.44      7.24 o 
  -8   2   9      358.47      375.48      5.57 o 
  -7   2   9       74.12       66.74      4.33 o 
  -6   2   9      552.99      563.80      9.44 o 
  -5   2   9      713.80      698.04     12.56 o 
  -4   2   9      581.91      545.95      9.18 o 
  -3   2   9      388.08      378.16      7.06 o 
  -2   2   9     4197.69     4546.99     91.05 o 
  -1   2   9      264.07      271.45      4.86 o 
   0   2   9      741.22      757.23      7.14 o 
   1   2   9       20.25       15.55      1.53 o 
   2   2   9     1483.07     1524.02     20.58 o 
   3   2   9      451.60      484.76      7.71 o 
   4   2   9      274.46      224.31      6.53 o 
   5   2   9      652.96      651.28     12.45 o 
   6   2   9        6.24        1.81      2.03 o 
   7   2   9      186.42      187.23      6.78 o 
   8   2   9       61.82       60.85      3.15 o 
   9   2   9       19.49       14.66      4.67 o 
  -8   3   9        1.47        2.05      1.51 o 
  -7   3   9        0.76        0.10      1.28 o 
  -6   3   9      189.23      179.72      6.37 o 
  -5   3   9       37.20       34.36      1.70 o 
  -4   3   9       50.74       50.91      2.03 o 
  -3   3   9       96.76      103.93      2.86 o 
  -2   3   9       27.86       21.07      1.81 o 
  -1   3   9      882.57     1022.18     24.43 o 
   0   3   9      501.31      484.75     10.15 o 
   1   3   9     1416.45     1402.63     16.15 o 
   2   3   9        1.61        3.23      1.23 o 
   3   3   9     1078.80     1131.92     13.62 o 
   4   3   9     1613.87     1719.25     82.09 o 
   5   3   9       21.14       21.59      3.93 o 
   6   3   9     1085.70     1107.82     13.14 o 
   7   3   9      746.25      784.59     16.04 o 
   8   3   9      808.69      818.57     12.94 o 
   9   3   9      434.15      419.23      9.81 o 
  10   3   9       54.81       43.27      8.15 o 
  -7   4   9        0.88        1.50      2.06 o 
  -6   4   9       73.46       65.67      2.61 o 
  -5   4   9      456.79      466.87     11.64 o 
  -4   4   9      549.09      551.70      6.48 o 
  -3   4   9       75.30       75.73      4.68 o 
  -2   4   9      509.51      465.10      8.27 o 
  -1   4   9      211.82      181.06      5.09 o 
   0   4   9      294.86      275.56      4.59 o 
   1   4   9       44.25       56.86      3.03 o 
   2   4   9     3165.51     3346.72     28.21 o 
   3   4   9      515.95      518.07      7.03 o 
   4   4   9        9.00        7.83      1.99 o 
   5   4   9        2.32        4.72      2.32 o 
   6   4   9       25.97       22.82      3.15 o 
   7   4   9        2.75        2.16      1.47 o 
   8   4   9       55.42       44.93      2.38 o 
   9   4   9        8.21        7.07      2.64 o 
  10   4   9       44.02       40.52      7.06 o 
  -7   5   9       44.19       27.88      5.30 o 
  -6   5   9       71.42       60.84      5.51 o 
  -5   5   9      331.59      309.36      7.80 o 
  -4   5   9       98.89       87.61      4.18 o 
  -3   5   9        4.10        4.81      1.30 o 
  -2   5   9      385.63      390.22     10.17 o 
  -1   5   9      484.69      487.78     11.91 o 
   0   5   9       29.80       24.88      1.45 o 
   1   5   9      212.48      219.54      5.98 o 
   2   5   9      238.09      219.27      3.89 o 
   3   5   9       13.63        7.63      0.63 o 
   4   5   9      693.89      653.78     10.25 o 
   5   5   9      134.04      126.50      3.84 o 
   6   5   9      508.60      516.98     13.14 o 
   7   5   9       43.44       40.39      3.75 o 
   8   5   9      716.61      745.00     10.02 o 
   9   5   9       50.85       53.63      2.99 o 
  10   5   9      541.16      592.82     14.65 o 
  -6   6   9      281.93      291.28      8.00 o 
  -5   6   9        8.58        4.64      3.68 o 
  -4   6   9     1244.40     1345.78     35.22 o 
  -2   6   9     1438.06     1518.25     29.42 o 
  -1   6   9      102.44       94.71      3.68 o 
   0   6   9      719.37      751.86     11.77 o 
   1   6   9       27.87       24.95      2.35 o 
   2   6   9     2470.37     2504.02     39.56 o 
   3   6   9       16.99        9.78      0.63 o 
   4   6   9     1598.92     1627.68     21.59 o 
   5   6   9       61.25       61.86      2.98 o 
   6   6   9       97.40      101.31      7.06 o 
   7   6   9      367.81      325.10      8.56 o 
   8   6   9      457.00      460.93      8.83 o 
   9   6   9       53.13       52.39      3.13 o 
  10   6   9       25.99       24.90      3.73 o 
  -5   7   9        7.38        7.19      2.46 o 
  -4   7   9       19.92       18.87      2.53 o 
  -3   7   9       18.24       18.92      4.71 o 
  -2   7   9      108.01      104.18      3.94 o 
  -1   7   9       87.66       88.10      5.12 o 
   0   7   9      855.84      894.15     20.96 o 
   1   7   9     1921.64     1982.73     13.79 o 
   2   7   9        9.73        8.93      1.72 o 
   3   7   9      489.27      471.31      7.96 o 
   4   7   9       94.50       77.82      6.15 o 
   5   7   9       35.84       33.20      1.30 o 
   6   7   9      277.25      270.19     11.38 o 
   7   7   9        5.76        4.96      1.93 o 
   8   7   9      973.63      959.65     15.30 o 
   9   7   9        5.97        5.40      1.53 o 
  10   7   9      797.89      851.79     18.00 o 
  -4   8   9      177.95      159.93      9.52 o 
  -3   8   9       40.58       39.40      4.07 o 
  -2   8   9      304.03      341.76     10.20 o 
  -1   8   9      549.30      584.79     11.88 o 
   0   8   9       85.00       90.25      4.62 o 
   1   8   9       38.13       30.74      3.31 o 
   2   8   9      821.56      852.92     10.61 o 
   3   8   9       10.54       11.23      2.68 o 
   4   8   9     2139.91     2261.52     46.46 o 
   5   8   9      573.36      583.18      9.33 o 
   6   8   9      467.92      459.02     11.65 o 
   7   8   9       10.83        5.86      1.42 o 
   8   8   9      125.65      128.92      4.17 o 
   9   8   9       30.65       29.76      2.62 o 
  10   8   9      104.04      104.78     12.41 o 
  -2   9   9        1.08        2.92      2.15 o 
  -1   9   9        0.39        1.31      1.70 o 
   0   9   9      113.67      103.77      5.35 o 
   1   9   9      207.54      192.93     17.69 o 
   2   9   9        0.67        1.02      1.39 o 
   3   9   9       36.48       30.41      3.03 o 
   4   9   9      438.07      460.70      9.44 o 
   5   9   9      158.52      150.51      2.59 o 
   6   9   9        6.48        6.73      2.28 o 
   7   9   9       37.59       29.50      2.78 o 
   8   9   9      169.31      153.28      5.96 o 
   9   9   9        0.83        4.33      1.74 o 
  10   9   9      436.76      435.64     14.82 o 
  -1  10   9      221.56      232.86      8.31 o 
   0  10   9      307.40      330.61     10.33 o 
   1  10   9      289.94      298.97      8.06 o 
   2  10   9       78.09       73.48      4.29 o 
   3  10   9      106.29      111.96      7.29 o 
   4  10   9      159.20      168.08      5.52 o 
   5  10   9        5.28        4.36      1.62 o 
   6  10   9      741.51      763.89     28.13 o 
   7  10   9      114.35      109.56     14.25 o 
   8  10   9      162.32      146.47      7.06 o 
   9  10   9        5.04        6.76      6.16 o 
   1  11   9        7.10        4.62      2.07 o 
   2  11   9        0.54        1.73      1.57 o 
   3  11   9        0.81        4.07      1.91 o 
   4  11   9       14.95       10.67      1.84 o 
   5  11   9       16.28       13.11      3.95 o 
   6  11   9       17.42       10.42      2.44 o 
   7  11   9       52.06       36.26      9.89 o 
   8  11   9        2.86        7.62      3.64 o 
  -7  -8  10      192.24      196.96     10.66 o 
  -6  -8  10        1.80        0.93      2.18 o 
  -5  -8  10        4.52        0.55      2.10 o 
  -4  -8  10       57.30       48.48      3.99 o 
  -3  -8  10        2.41        7.17      2.35 o 
  -2  -8  10       67.11       66.38      5.61 o 
  -1  -8  10        0.38        3.51      1.75 o 
  -9  -7  10       61.44       41.42     14.49 o 
  -7  -7  10      171.98      173.97     17.72 o 
  -6  -7  10      424.65      441.38     11.66 o 
  -5  -7  10       86.67       77.57      3.38 o 
  -4  -7  10      577.49      587.36      9.56 o 
  -3  -7  10      238.73      241.78      7.40 o 
  -2  -7  10      411.77      428.13     13.53 o 
  -1  -7  10       97.36       83.06      4.88 o 
   0  -7  10      439.25      456.38      8.96 o 
   1  -7  10      156.54      165.30      7.03 o 
  -9  -6  10        1.13       -1.73      2.06 o 
  -8  -6  10       66.63       61.79      6.67 o 
  -7  -6  10      165.53      132.33      7.38 o 
  -6  -6  10       53.10       46.92      3.14 o 
  -5  -6  10       31.30       23.78      2.74 o 
  -4  -6  10      120.61      109.30      3.72 o 
  -3  -6  10       57.26       57.09      2.76 o 
  -2  -6  10       66.72       63.50      3.16 o 
  -1  -6  10        0.49        0.69      1.79 o 
   0  -6  10      253.16      254.51      8.79 o 
   1  -6  10        3.27        7.47      5.06 o 
   2  -6  10      324.71      318.19      9.92 o 
   3  -6  10        6.12        6.04      2.04 o 
 -10  -5  10        0.76        0.58      2.11 o 
  -9  -5  10       91.15       88.25      8.36 o 
  -8  -5  10      146.69      147.26     10.40 o 
  -7  -5  10      118.09      126.49      6.26 o 
  -6  -5  10      365.40      369.49      8.66 o 
  -5  -5  10      213.82      201.49      7.86 o 
  -4  -5  10      166.65      181.76      5.59 o 
  -3  -5  10     1177.91     1219.39     24.10 o 
  -2  -5  10      103.48      101.61      7.29 o 
  -1  -5  10      121.80      110.32      5.02 o 
   0  -5  10      309.07      313.57      8.57 o 
   1  -5  10      134.42      121.00      3.63 o 
   2  -5  10      220.55      218.75      8.22 o 
   3  -5  10       22.41       20.67      2.61 o 
   4  -5  10        1.06        1.18      2.72 o 
 -10  -4  10       32.30       22.08      2.92 o 
  -9  -4  10      518.90      536.74      9.17 o 
  -8  -4  10        7.48        6.04      2.22 o 
  -7  -4  10       62.33       53.00      2.41 o 
  -6  -4  10      205.00      157.88      3.42 o 
  -5  -4  10       11.97       15.28      1.69 o 
  -4  -4  10      269.16      235.24      4.71 o 
  -3  -4  10      164.53      150.81      3.67 o 
  -2  -4  10     1240.79     1291.32     15.65 o 
  -1  -4  10      303.34      289.49      5.64 o 
   0  -4  10      195.38      178.17      5.43 o 
   1  -4  10       69.74       61.30      2.38 o 
   2  -4  10        4.79        3.73      1.99 o 
   3  -4  10       11.50        9.68      2.26 o 
   4  -4  10       58.36       55.84      6.30 o 
   5  -4  10       94.64       85.09      4.55 o 
 -10  -3  10       25.55       21.06      3.74 o 
  -9  -3  10     1015.73     1144.36     35.90 o 
  -8  -3  10        7.27        6.24      4.41 o 
  -7  -3  10      407.60      407.14      8.84 o 
  -6  -3  10      149.35      153.72      3.94 o 
  -5  -3  10      360.33      341.07      7.73 o 
  -4  -3  10      229.99      254.18      8.16 o 
  -3  -3  10     1255.43     1282.53     20.58 o 
  -2  -3  10      378.47      364.14     10.22 o 
  -1  -3  10     1381.00     1412.19     35.83 o 
   0  -3  10      547.31      535.52     10.22 o 
   1  -3  10      880.37      820.42     18.77 o 
   2  -3  10      147.69      132.94      2.80 o 
   3  -3  10       56.91       67.82      6.38 o 
   4  -3  10       11.70       11.33      2.47 o 
   5  -3  10      107.03      104.48      6.44 o 
   6  -3  10        0.59        3.79      2.70 o 
 -10  -2  10       13.17        7.93      2.10 o 
  -9  -2  10       34.97       35.22      3.06 o 
  -8  -2  10        1.71        1.73      1.54 o 
  -7  -2  10      230.62      239.96      7.31 o 
  -6  -2  10      110.11      108.28      4.97 o 
  -5  -2  10      328.78      336.04     10.90 o 
  -4  -2  10        0.45        2.24      1.16 o 
  -3  -2  10        3.74        2.05      0.92 o 
  -2  -2  10       17.95       15.59      1.90 o 
  -1  -2  10       64.17       56.26      2.57 o 
   0  -2  10       17.09       11.56      1.31 o 
   1  -2  10      208.20      189.90      4.29 o 
   2  -2  10       43.20       33.92      1.75 o 
   3  -2  10       98.06       92.79      2.95 o 
   4  -2  10       75.98       66.84      4.18 o 
   5  -2  10       78.50       81.53      2.92 o 
   6  -2  10      247.69      232.71     18.16 o 
   7  -2  10      424.39      405.69      8.63 o 
  -9  -1  10       88.22       78.14      4.87 o 
  -8  -1  10       45.06       35.88      3.04 o 
  -7  -1  10      366.17      368.25      9.80 o 
  -6  -1  10        0.68        2.32      1.11 o 
  -5  -1  10      203.79      210.40      5.80 o 
  -4  -1  10        1.03        0.00      1.54 o 
  -3  -1  10     1685.52     1764.64     32.52 o 
  -2  -1  10        3.74        1.74      1.09 o 
  -1  -1  10     2394.27     2534.77     25.51 o 
   0  -1  10       30.30       28.16      2.36 o 
   1  -1  10     2041.73     2041.52     14.71 o 
   2  -1  10      173.55      153.41      3.79 o 
   3  -1  10     1170.21     1108.86     10.71 o 
   4  -1  10      182.97      172.86      4.65 o 
   5  -1  10      144.03      135.75      5.88 o 
   6  -1  10       16.21        7.88      3.12 o 
   7  -1  10     1412.16     1521.88     26.55 o 
  -9   0  10      223.39      224.83      9.99 o 
  -8   0  10        1.59        1.70      1.68 o 
  -7   0  10      153.35      148.08      5.59 o 
  -6   0  10       20.49       15.48      1.37 o 
  -5   0  10     2430.38     2561.83     14.25 o 
  -4   0  10      833.97      864.19     15.21 o 
  -3   0  10      110.65       97.51      5.41 o 
  -2   0  10        4.09        6.37      1.98 o 
  -1   0  10        2.60        1.07      1.17 o 
   0   0  10     1957.74     2146.77     15.92 o 
   1   0  10      269.26      266.47      4.58 o 
   2   0  10      138.03      122.99      4.29 o 
   3   0  10      312.23      293.28      6.18 o 
   4   0  10     1164.27     1153.13     18.05 o 
   5   0  10      178.46      164.56      3.56 o 
   6   0  10       16.97        7.02      2.19 o 
   7   0  10      665.96      704.21     20.67 o 
   8   0  10       22.89       18.69      3.55 o 
  -9   1  10       10.14        5.39      2.12 o 
  -8   1  10        4.50        3.99      1.99 o 
  -7   1  10      262.30      270.51      7.45 o 
  -6   1  10       10.18        7.28      2.38 o 
  -5   1  10      125.17      120.54      5.30 o 
  -4   1  10       21.05       18.07      4.09 o 
  -3   1  10      632.07      599.25     19.53 o 
  -2   1  10        3.49        2.63      1.16 o 
  -1   1  10      241.45      246.29      5.00 o 
   0   1  10       11.35        4.88      1.24 o 
   1   1  10     3964.40     4364.80     36.18 o 
   2   1  10      376.56      361.91     10.86 o 
   3   1  10     1578.37     1646.94     34.94 o 
   4   1  10      154.24      150.73      4.28 o 
   5   1  10       10.92        7.37      1.69 o 
   6   1  10        8.51        5.68      2.06 o 
   7   1  10      516.85      536.42      9.20 o 
   8   1  10        9.00        6.95      2.07 o 
   9   1  10      299.56      298.55      6.40 o 
  -8   2  10      201.67      205.25     13.38 o 
  -7   2  10      100.58      100.40      3.17 o 
  -6   2  10       20.49       16.06      1.79 o 
  -5   2  10      411.30      418.00      9.25 o 
  -4   2  10        0.98        2.00      1.21 o 
  -3   2  10      631.84      629.08     17.96 o 
  -2   2  10      514.74      529.34     10.91 o 
  -1   2  10       76.55       75.00      5.46 o 
   0   2  10        8.78        6.42      1.80 o 
   1   2  10       21.13       20.09      1.29 o 
   2   2  10      113.97      111.85      2.33 o 
   3   2  10      232.82      217.05      5.06 o 
   4   2  10     1155.99     1104.26     18.67 o 
   5   2  10       14.94        8.93      2.07 o 
   6   2  10        2.26        3.88      1.83 o 
   7   2  10       84.22       75.49      2.99 o 
   8   2  10       11.63        7.45      2.19 o 
   9   2  10      199.98      203.20      7.10 o 
  -8   3  10       25.51       27.80      4.74 o 
  -7   3  10        2.65        2.96      1.77 o 
  -6   3  10       84.79       75.45      4.76 o 
  -5   3  10       23.14       21.61      3.08 o 
  -4   3  10       88.31       77.03      2.54 o 
  -3   3  10     1661.65     1741.98     35.02 o 
  -2   3  10      275.09      279.30      9.98 o 
  -1   3  10        2.14        0.76      1.39 o 
   0   3  10      173.47      168.97     11.53 o 
   1   3  10      447.82      378.53     12.17 o 
   2   3  10     1241.63     1294.82     15.43 o 
   3   3  10     4422.87     4888.30     43.50 o 
   4   3  10       11.73       13.94      2.90 o 
   5   3  10     1990.29     2108.92     27.42 o 
   6   3  10      645.59      698.58      9.37 o 
   7   3  10      368.06      376.80      9.56 o 
   8   3  10      532.74      542.11     10.24 o 
   9   3  10      606.01      622.52     19.20 o 
  -7   4  10       89.15       91.69      5.71 o 
  -6   4  10      624.41      632.20     12.50 o 
  -5   4  10        8.09        4.62      1.21 o 
  -4   4  10       17.05       15.33      1.64 o 
  -3   4  10      877.35      832.47     17.89 o 
  -2   4  10        6.14        7.02      1.88 o 
  -1   4  10      111.82      126.59      3.57 o 
   0   4  10      199.99      222.72      9.35 o 
   1   4  10       57.20       60.14      3.45 o 
   2   4  10      665.55      692.78      7.57 o 
   3   4  10      111.77       93.79      3.92 o 
   4   4  10        0.66        0.33      1.25 o 
   5   4  10       47.91       58.19      3.03 o 
   6   4  10      325.11      306.00      6.72 o 
   7   4  10      123.46      130.14      4.25 o 
   8   4  10       76.79       77.84      3.41 o 
   9   4  10       98.77       79.12      4.28 o 
  10   4  10       25.50       21.63      5.04 o 
  -6   5  10       14.51       14.61      2.70 o 
  -5   5  10      601.93      616.20      9.46 o 
  -4   5  10        8.61        6.67      1.80 o 
  -3   5  10       12.19       12.00      1.84 o 
  -2   5  10      227.58      235.45      6.14 o 
  -1   5  10        8.12        5.47      1.65 o 
   0   5  10      154.76      143.51      4.57 o 
   1   5  10        0.94        0.54      0.45 o 
   2   5  10      173.35      170.47      4.01 o 
   3   5  10      212.55      187.90      3.68 o 
   4   5  10      571.36      575.36     10.84 o 
   5   5  10      335.22      331.63      6.93 o 
   6   5  10      399.41      404.64     36.99 o 
   7   5  10       79.21       82.10      4.32 o 
   8   5  10      649.15      667.09     15.89 o 
   9   5  10      245.58      232.97      7.21 o 
  10   5  10      212.91      213.74     11.55 o 
  -5   6  10       10.38        5.61      2.06 o 
  -4   6  10      695.68      661.48     16.87 o 
  -3   6  10       75.70       74.18      6.38 o 
  -2   6  10     1009.27     1051.27     21.99 o 
  -1   6  10      266.97      281.23      8.08 o 
   0   6  10      206.99      227.00      6.81 o 
   1   6  10       44.42       36.31      1.67 o 
   2   6  10       77.50       66.68      2.47 o 
   3   6  10        4.71        2.77      0.68 o 
   4   6  10      450.40      442.80      7.41 o 
   5   6  10       27.38       28.83      2.03 o 
   6   6  10        5.69        5.59      2.40 o 
   7   6  10      376.79      339.42      7.88 o 
   8   6  10       26.26       18.95      2.15 o 
   9   6  10        1.45        1.58      1.62 o 
  10   6  10      117.96      101.33     10.13 o 
  -5   7  10       21.43       26.47      3.55 o 
  -4   7  10        0.44        3.28      2.25 o 
  -3   7  10        0.29        2.10      1.68 o 
  -2   7  10       43.05       45.10      3.33 o 
  -1   7  10        1.64        3.67      2.22 o 
   0   7  10      321.71      320.81      6.97 o 
   1   7  10       11.17       11.54      3.32 o 
   2   7  10      475.10      504.08     12.86 o 
   3   7  10       85.83       80.49      2.17 o 
   4   7  10      629.68      632.71      4.16 o 
   5   7  10      831.27      831.40     10.44 o 
   6   7  10       43.41       44.57      4.68 o 
   7   7  10      524.46      542.28      9.34 o 
   8   7  10     1123.50     1129.87     19.61 o 
   9   7  10      100.39       94.86      7.39 o 
  10   7  10      430.43      445.90     14.82 o 
  -3   8  10        4.06        3.68      2.03 o 
  -2   8  10      864.29      908.06     14.94 o 
  -1   8  10      205.99      193.33     10.12 o 
   0   8  10       85.53       97.37      4.86 o 
   1   8  10      162.22      159.67      7.43 o 
   2   8  10      122.10      125.08      5.59 o 
   3   8  10        7.05        4.97      1.39 o 
   4   8  10     1158.29     1223.00     49.19 o 
   5   8  10        4.18        2.33      2.93 o 
   6   8  10      451.58      440.07     10.20 o 
   7   8  10        3.87        2.47      1.29 o 
   8   8  10       70.93       69.96      4.15 o 
   9   8  10        0.83        1.81      1.28 o 
  10   8  10       14.76       12.42      5.23 o 
  -2   9  10        0.47        3.22      1.81 o 
  -1   9  10       39.18       44.98      5.60 o 
   0   9  10      121.50      115.57      5.13 o 
   1   9  10      192.87      195.32      9.57 o 
   2   9  10      154.78      153.72      5.46 o 
   3   9  10       53.64       46.00      2.49 o 
   4   9  10     1013.36     1062.09     35.95 o 
   5   9  10       84.40       70.45      8.33 o 
   6   9  10      178.07      165.77     10.67 o 
   7   9  10       36.98       32.16      3.43 o 
   8   9  10      726.22      749.70     14.83 o 
   9   9  10        4.81        1.12      1.34 o 
  -1  10  10       28.62       26.78      3.63 o 
   0  10  10      445.77      461.66     12.92 o 
   1  10  10       37.62       37.62      3.27 o 
   2  10  10      243.75      247.77      7.41 o 
   3  10  10       83.16       79.44      5.62 o 
   4  10  10      121.36      125.41      5.95 o 
   5  10  10      112.99       97.02      9.50 o 
   6  10  10      263.30      271.61     10.06 o 
   7  10  10      143.43      152.41      8.38 o 
   8  10  10      335.01      343.28      8.80 o 
   9  10  10       70.57       68.75      8.18 o 
   2  11  10       28.65       25.43      2.66 o 
   3  11  10        8.22        4.04      3.61 o 
   4  11  10      145.72      156.52      6.38 o 
   5  11  10        5.36        5.24      2.89 o 
   6  11  10       91.42       89.12      6.49 o 
   7  11  10        6.56        2.83      5.70 o 
  -6  -8  11      256.00      262.69     19.04 o 
  -5  -8  11       17.42       18.47      4.93 o 
  -4  -8  11      208.28      177.27     14.53 o 
  -3  -8  11        8.17       12.92      2.77 o 
  -2  -8  11      174.88      175.87     10.87 o 
  -8  -7  11       74.41       50.69     14.07 o 
  -7  -7  11       53.46       50.15      6.85 o 
  -6  -7  11      498.41      562.21     14.12 o 
  -5  -7  11        8.12        4.26      2.10 o 
  -4  -7  11      366.51      378.75      8.04 o 
  -3  -7  11       18.17       17.64      3.51 o 
  -2  -7  11      237.28      225.88      7.62 o 
  -1  -7  11      346.68      337.63     10.22 o 
   0  -7  11      285.07      288.90     14.05 o 
  -9  -6  11       73.42       62.51      8.75 o 
  -8  -6  11      178.27      170.69      7.45 o 
  -7  -6  11      286.86      275.75     10.70 o 
  -6  -6  11        2.32        3.39      1.92 o 
  -5  -6  11       50.95       47.40      3.63 o 
  -4  -6  11      515.68      530.39      9.14 o 
  -3  -6  11       13.35       11.42      2.82 o 
  -2  -6  11      570.72      558.36      8.75 o 
  -1  -6  11       18.65       17.92      2.97 o 
   0  -6  11     1007.78     1057.22     19.75 o 
   1  -6  11       31.92       22.14      3.68 o 
   2  -6  11      589.85      600.80     20.84 o 
  -9  -5  11       27.84       24.14      3.43 o 
  -8  -5  11      216.89      197.96     15.99 o 
  -7  -5  11        3.43       10.79      3.53 o 
  -6  -5  11      562.11      618.82     29.00 o 
  -5  -5  11        8.80        6.00      3.01 o 
  -4  -5  11      500.01      505.90     10.61 o 
  -3  -5  11      361.17      352.12     11.98 o 
  -2  -5  11       19.92       15.17      2.49 o 
  -1  -5  11       79.99       79.39      3.89 o 
   0  -5  11      237.78      238.08      6.40 o 
   1  -5  11        3.63        5.66      1.51 o 
   2  -5  11      113.15      103.91      7.02 o 
   3  -5  11      651.62      643.76     11.45 o 
  -9  -4  11       80.86       79.16      4.71 o 
  -8  -4  11       64.26       58.43      3.90 o 
  -7  -4  11        0.26        2.44      1.19 o 
  -6  -4  11        7.10        4.99      1.08 o 
  -5  -4  11       10.17        8.18      2.01 o 
  -4  -4  11        0.69        3.07      1.14 o 
  -3  -4  11      187.59      183.46      5.84 o 
  -2  -4  11      215.76      203.52      5.41 o 
  -1  -4  11       50.08       40.29      4.07 o 
   0  -4  11       63.02       69.39      8.67 o 
   1  -4  11      361.77      370.53     18.65 o 
   2  -4  11      149.53      151.62      4.97 o 
   3  -4  11       50.66       45.23      3.28 o 
   4  -4  11      565.37      643.74     11.81 o 
  -9  -3  11       81.03       65.45      9.02 o 
  -8  -3  11      156.68      156.04      6.42 o 
  -7  -3  11      363.06      397.52      8.89 o 
  -6  -3  11      424.06      384.51      9.38 o 
  -5  -3  11      106.39      104.14      3.83 o 
  -4  -3  11      684.64      714.63     13.37 o 
  -3  -3  11      248.26      231.44      5.44 o 
  -2  -3  11      313.61      322.39      6.25 o 
  -1  -3  11      297.49      311.56      7.30 o 
   0  -3  11      584.32      597.25     21.72 o 
   1  -3  11      151.50      121.47      6.47 o 
   2  -3  11      286.25      289.90      7.32 o 
   3  -3  11      300.63      255.38      5.67 o 
   4  -3  11       35.28       29.76      2.58 o 
   5  -3  11       72.71       63.81      3.51 o 
  -9  -2  11       49.48       44.11      4.88 o 
  -8  -2  11        0.53        1.38      1.32 o 
  -7  -2  11        7.62        7.30      3.20 o 
  -6  -2  11       81.01       77.66      6.57 o 
  -5  -2  11      162.67      155.00      3.43 o 
  -4  -2  11      120.53      119.80      2.91 o 
  -3  -2  11        6.17        5.61      1.37 o 
  -2  -2  11       80.11       71.31      3.24 o 
  -1  -2  11       16.92       15.52      1.95 o 
   0  -2  11      468.53      483.50     11.67 o 
   1  -2  11      187.82      179.42      4.01 o 
   2  -2  11      244.76      261.41      4.98 o 
   3  -2  11      244.23      231.89      4.89 o 
   4  -2  11      198.93      179.96      4.75 o 
   5  -2  11      115.33      111.94      4.21 o 
   6  -2  11      453.41      494.12     11.83 o 
  -9  -1  11      127.60      117.17      6.83 o 
  -8  -1  11        1.33        0.90      1.34 o 
  -7  -1  11      349.49      356.75      7.42 o 
  -6  -1  11      182.91      175.14      3.72 o 
  -5  -1  11      958.57     1003.07     11.24 o 
  -4  -1  11      236.14      222.85      6.22 o 
  -3  -1  11      419.94      427.01      8.49 o 
  -2  -1  11       96.50       89.69      3.11 o 
  -1  -1  11     1103.39     1159.78      9.79 o 
   0  -1  11      110.43      111.74      4.94 o 
   1  -1  11     1754.49     1808.67     14.72 o 
   2  -1  11      330.18      321.19      5.81 o 
   3  -1  11      166.71      132.25      4.76 o 
   4  -1  11        1.98        3.53      1.39 o 
   5  -1  11      196.97      170.02      5.95 o 
   6  -1  11       14.46        7.32      2.12 o 
   7  -1  11       53.47       47.94      5.10 o 
  -9   0  11       72.50       73.14      9.82 o 
  -8   0  11       19.36       14.62      2.24 o 
  -7   0  11       30.52       33.21      3.11 o 
  -6   0  11      206.21      203.29      4.31 o 
  -5   0  11        1.19        1.23      1.17 o 
  -4   0  11      171.10      185.23      4.67 o 
  -3   0  11     1654.85     1671.13     13.69 o 
  -2   0  11      957.99     1006.57     10.86 o 
  -1   0  11      210.94      222.25     14.96 o 
   0   0  11      163.79      173.60      7.04 o 
   1   0  11       34.30       31.57      2.88 o 
   2   0  11       64.82       63.66      2.73 o 
   3   0  11      725.82      740.53     13.05 o 
   4   0  11       25.72       14.55      2.18 o 
   5   0  11      227.05      202.95      4.99 o 
   6   0  11      104.44      103.31      4.34 o 
   7   0  11     1146.83     1216.29     24.00 o 
   8   0  11       48.16       45.89      6.43 o 
  -8   1  11        7.21        1.90      1.91 o 
  -7   1  11      694.61      726.69     11.38 o 
  -6   1  11       40.31       43.33      3.74 o 
  -5   1  11      162.50      159.90      5.81 o 
  -4   1  11      525.83      516.50      9.98 o 
  -3   1  11     1111.84     1155.04     18.20 o 
  -2   1  11      202.18      195.57      5.22 o 
  -1   1  11      195.89      177.52      4.84 o 
   0   1  11        7.43        9.56      1.86 o 
   1   1  11     2353.13     2493.13     17.73 o 
   2   1  11      315.09      317.29      6.43 o 
   3   1  11     1643.84     1671.80     23.39 o 
   4   1  11      168.87      166.38      4.49 o 
   5   1  11        3.48        1.50      0.78 o 
   6   1  11        1.63        3.39      1.93 o 
   7   1  11       13.08        8.53      2.48 o 
   8   1  11        0.44        2.59      2.07 o 
  -8   2  11       40.84       28.46      3.79 o 
  -7   2  11       39.00       40.20      3.47 o 
  -6   2  11       51.56       43.87      2.62 o 
  -5   2  11      126.41      128.60      3.38 o 
  -4   2  11      149.85      142.52      4.48 o 
  -3   2  11      586.11      576.02     13.48 o 
  -2   2  11       11.36        8.89      2.26 o 
  -1   2  11      127.79      121.83      3.60 o 
   0   2  11      194.25      215.51      4.64 o 
   1   2  11       18.93        8.25      1.52 o 
   2   2  11      117.91      107.59      2.81 o 
   3   2  11      923.14      965.34     13.00 o 
   4   2  11      571.43      529.34     15.71 o 
   5   2  11        5.79        8.03      2.50 o 
   6   2  11        8.11        6.94      3.08 o 
   7   2  11      480.45      486.73      8.46 o 
   8   2  11       35.05       29.70      2.64 o 
   9   2  11      394.92      383.91     11.45 o 
  -7   3  11      236.49      228.73     13.91 o 
  -6   3  11       60.13       56.17      3.08 o 
  -5   3  11      155.70      167.00      5.24 o 
  -4   3  11        1.66        2.08      1.65 o 
  -3   3  11     3691.41     4127.79     19.90 o 
  -2   3  11      568.87      562.06      9.47 o 
  -1   3  11      776.30      730.94      8.25 o 
   0   3  11      128.59      119.94      3.59 o 
   1   3  11     1892.98     1903.58     37.47 o 
   2   3  11        0.92        0.96      0.71 o 
   3   3  11     1782.40     1769.26     20.23 o 
   4   3  11      675.48      700.66     41.54 o 
   5   3  11     3580.42     3840.24     25.02 o 
   6   3  11      133.87      120.32      4.99 o 
   7   3  11     1059.64     1139.58     30.11 o 
   8   3  11       94.75       96.07      5.67 o 
   9   3  11       83.63       69.26      4.21 o 
  -7   4  11       57.61       50.53      6.06 o 
  -6   4  11        1.53        1.50      1.49 o 
  -5   4  11       43.62       35.63      2.32 o 
  -4   4  11       64.61       63.37      6.24 o 
  -3   4  11      107.86      119.33      2.36 o 
  -2   4  11      565.41      542.88      9.23 o 
  -1   4  11      507.31      481.11      8.20 o 
   0   4  11      984.87      997.61     18.24 o 
   1   4  11       97.82      109.96      2.92 o 
   2   4  11       31.44       33.19      1.45 o 
   3   4  11      477.93      474.59      8.18 o 
   4   4  11       21.40       22.52      3.39 o 
   5   4  11      205.02      196.58      5.64 o 
   6   4  11        1.01        1.57      1.77 o 
   7   4  11      633.38      691.57      9.61 o 
   8   4  11      137.49      130.74      5.39 o 
   9   4  11      405.75      409.28      8.03 o 
  -6   5  11      139.74      131.58      5.58 o 
  -5   5  11       27.75       21.20      2.59 o 
  -4   5  11        3.29        4.05      3.15 o 
  -3   5  11       90.06       92.64      3.36 o 
  -2   5  11      291.71      294.46      5.40 o 
  -1   5  11      339.68      334.81      7.18 o 
   0   5  11      188.85      197.09      5.03 o 
   1   5  11      644.02      680.82     16.65 o 
   2   5  11      381.46      391.85      8.83 o 
   3   5  11      507.09      470.31     12.13 o 
   4   5  11      208.25      194.46      6.67 o 
   5   5  11     1196.84     1265.70      8.32 o 
   6   5  11      139.49      149.64      4.80 o 
   7   5  11      452.39      479.10      8.39 o 
   8   5  11      126.16      121.78      4.22 o 
   9   5  11      207.51      219.44      9.94 o 
  -5   6  11       37.09       32.56      3.32 o 
  -4   6  11      146.69      139.58      9.04 o 
  -3   6  11       34.69       35.41      2.90 o 
  -2   6  11       56.10       54.12      3.74 o 
  -1   6  11      225.89      235.22      9.58 o 
   0   6  11       19.83       23.42      2.69 o 
   1   6  11       35.22       40.98      1.46 o 
   2   6  11      173.74      164.15      3.64 o 
   3   6  11        2.71        2.38      1.09 o 
   4   6  11       32.38       30.90      2.16 o 
   5   6  11       15.23       11.21      2.82 o 
   6   6  11        6.55        3.41      1.34 o 
   7   6  11       21.10       21.47      2.52 o 
   8   6  11        3.50        3.04      1.89 o 
   9   6  11       37.72       37.68      3.42 o 
  10   6  11       49.36       38.53      5.79 o 
  -4   7  11        4.85        4.61      2.13 o 
  -3   7  11       49.50       33.58      2.99 o 
  -2   7  11       96.66       88.19      3.57 o 
   0   7  11      198.12      221.91      4.73 o 
   1   7  11      102.56      107.74      4.11 o 
   2   7  11      281.20      289.28      7.05 o 
   3   7  11      906.45      965.90     10.34 o 
   4   7  11      614.46      600.06      7.35 o 
   5   7  11      385.64      381.46      8.13 o 
   6   7  11       91.74       95.08      6.43 o 
   7   7  11     1421.17     1433.58     30.47 o 
   8   7  11      272.96      269.03      7.95 o 
   9   7  11      341.53      350.14      9.05 o 
  -3   8  11        3.05        3.99      2.31 o 
  -2   8  11      105.50      102.96      7.93 o 
  -1   8  11       24.28       20.92      2.28 o 
   0   8  11      408.64      422.27     20.04 o 
   1   8  11        0.49        0.16      1.54 o 
   2   8  11        5.10        4.58      1.47 o 
   3   8  11      229.07      221.22      4.82 o 
   4   8  11       20.37       23.43      4.02 o 
   5   8  11        0.75        3.33      2.13 o 
   6   8  11      220.42      201.85      6.56 o 
   7   8  11       27.46       21.55      2.60 o 
   8   8  11       23.33       22.36      4.76 o 
   9   8  11       59.63       57.75      5.44 o 
  -2   9  11        5.14        2.56      1.91 o 
  -1   9  11        2.18        7.43      2.93 o 
   0   9  11       97.91       96.33      5.78 o 
   1   9  11       10.52        6.94      2.13 o 
   2   9  11      412.47      428.69      8.37 o 
   3   9  11       63.26       61.82      3.23 o 
   4   9  11     1530.06     1643.79    114.99 o 
   5   9  11        0.88        0.24      2.19 o 
   6   9  11      283.98      272.49     17.21 o 
   7   9  11      296.64      302.45     10.43 o 
   8   9  11      726.30      765.54     16.78 o 
   9   9  11      129.05      121.06      7.76 o 
   0  10  11      270.95      276.04     10.29 o 
   1  10  11       10.69        7.90      2.27 o 
   2  10  11      173.14      163.25      5.64 o 
   3  10  11       52.30       45.13      3.17 o 
   4  10  11       11.46        9.87      2.54 o 
   5  10  11      200.42      173.16     11.26 o 
   6  10  11      142.01      155.47      9.25 o 
   7  10  11       61.30       54.23      7.02 o 
   8  10  11       30.17       25.62      4.74 o 
   2  11  11       40.28       36.71      4.04 o 
   3  11  11       30.93       22.00      2.64 o 
   4  11  11      273.90      265.28     11.53 o 
   5  11  11        9.31       10.51      3.40 o 
   6  11  11      121.69      124.15     28.54 o 
   7  11  11      148.07      142.67     14.18 o 
  -7  -7  12       23.32       22.46      4.15 o 
  -6  -7  12        2.24        4.90      2.37 o 
  -5  -7  12        1.07        0.41      1.27 o 
  -4  -7  12       68.41       67.16      5.44 o 
  -3  -7  12        0.27        2.26      2.07 o 
  -2  -7  12       14.02       10.96      2.02 o 
  -1  -7  12      127.14      121.42     20.58 o 
  -8  -6  12      377.02      392.47     10.38 o 
  -7  -6  12       58.42       52.50      5.67 o 
  -6  -6  12      137.50      139.44      9.25 o 
  -5  -6  12       21.08       19.56      2.72 o 
  -4  -6  12      711.22      749.05     21.16 o 
  -3  -6  12       13.98        8.42      1.77 o 
  -2  -6  12      637.33      672.67     15.44 o 
  -1  -6  12      273.96      276.88      7.47 o 
   0  -6  12     1485.16     1545.64     32.51 o 
   1  -6  12      120.30      102.09      9.33 o 
  -8  -5  12       81.60       76.12      5.99 o 
  -7  -5  12       47.47       44.56      5.17 o 
  -6  -5  12      414.32      465.34      9.80 o 
  -5  -5  12       14.18        4.92      1.43 o 
  -4  -5  12      177.50      198.46     13.96 o 
  -3  -5  12       31.70       35.90      5.07 o 
  -2  -5  12       30.29       26.95      3.18 o 
  -1  -5  12       34.08       31.77      2.81 o 
   0  -5  12        9.68        7.79      2.43 o 
   1  -5  12       67.15       61.97      3.82 o 
   2  -5  12       75.62       70.30      5.25 o 
  -9  -4  12       24.76       18.99      3.99 o 
  -8  -4  12       86.69       72.81      8.98 o 
  -7  -4  12        3.15        4.27      2.45 o 
  -6  -4  12       84.93       89.77      5.88 o 
  -5  -4  12       54.88       47.40      2.43 o 
  -4  -4  12     1192.61     1280.56     54.10 o 
  -3  -4  12       72.88       67.07      6.30 o 
  -2  -4  12      105.18       88.55      3.99 o 
  -1  -4  12       57.17       60.25      4.37 o 
   0  -4  12     2460.70     2647.22     38.27 o 
   1  -4  12        2.58        1.84      1.86 o 
   2  -4  12      430.39      419.75     21.70 o 
   3  -4  12      276.63      269.25      9.55 o 
   4  -4  12      456.70      465.67      9.21 o 
  -9  -3  12      635.89      699.82     12.30 o 
  -8  -3  12      411.55      445.14      9.99 o 
  -7  -3  12       10.07       10.61      2.66 o 
  -6  -3  12      789.13      814.39     17.98 o 
  -5  -3  12        1.59        2.55      0.95 o 
  -4  -3  12      973.33      994.28     37.74 o 
  -3  -3  12      177.21      166.99      3.84 o 
  -2  -3  12      280.70      288.01      5.42 o 
  -1  -3  12        3.91        3.76      0.96 o 
   0  -3  12      103.69      114.17      4.93 o 
   1  -3  12        7.54        5.59      3.07 o 
   2  -3  12      364.07      352.57      6.17 o 
   3  -3  12      661.09      631.64     10.42 o 
   4  -3  12       60.25       57.19      4.79 o 
   5  -3  12      440.38      420.00     14.85 o 
  -9  -2  12       53.05       41.88      4.44 o 
  -8  -2  12       20.49       17.59      2.58 o 
  -7  -2  12       96.31      103.83      3.49 o 
  -6  -2  12       10.82        4.47      1.84 o 
  -5  -2  12       45.95       46.98      2.78 o 
  -4  -2  12      694.25      726.62     11.73 o 
  -3  -2  12      109.99      113.80      3.03 o 
  -2  -2  12      710.96      762.99     11.37 o 
  -1  -2  12       11.55        5.28      1.48 o 
   0  -2  12     1525.65     1619.94     22.05 o 
   1  -2  12      106.26      113.23      2.92 o 
   2  -2  12     1227.44     1352.38     20.72 o 
   3  -2  12      214.26      208.75      4.76 o 
   4  -2  12      569.10      563.56      7.58 o 
   5  -2  12       61.81       51.99      6.14 o 
   6  -2  12      764.71      770.40     17.32 o 
  -9  -1  12      103.91       98.09      4.77 o 
  -8  -1  12      122.97      136.14      6.46 o 
  -7  -1  12       91.47       82.51      3.22 o 
  -6  -1  12      219.70      222.42      8.09 o 
  -5  -1  12      652.31      655.93     16.06 o 
  -4  -1  12      922.77      928.55      7.15 o 
  -3  -1  12      245.92      247.08      5.81 o 
  -2  -1  12      370.44      375.08     10.26 o 
  -1  -1  12        0.85        0.33      0.97 o 
   0  -1  12       60.70       65.71      4.25 o 
   1  -1  12      272.51      285.81      5.68 o 
   2  -1  12      263.79      277.06      5.34 o 
   3  -1  12       92.74       68.99      3.04 o 
   4  -1  12      181.08      162.56      7.22 o 
   5  -1  12      349.88      347.68      6.20 o 
   6  -1  12       10.67        6.14      3.56 o 
  -8   0  12        4.38        2.67      2.35 o 
  -7   0  12       30.59       19.93      2.78 o 
  -6   0  12        9.74        9.03      1.67 o 
  -5   0  12        1.62        2.25      1.55 o 
  -4   0  12       19.78       14.67      2.10 o 
  -3   0  12        2.33        2.67      2.03 o 
  -2   0  12       71.18       64.52      3.07 o 
  -1   0  12      446.37      462.39     13.26 o 
   0   0  12       59.79       70.78      8.17 o 
   1   0  12        1.03        2.43      1.17 o 
   2   0  12     1401.68     1460.85     11.61 o 
   3   0  12      356.51      375.75      6.92 o 
   4   0  12      516.64      527.39     13.16 o 
   5   0  12      137.11      143.04      6.47 o 
   6   0  12     1017.60     1046.96     16.98 o 
   7   0  12      426.92      407.54      9.85 o 
  -8   1  12      276.25      257.76     13.11 o 
  -7   1  12      395.58      397.45     11.04 o 
  -6   1  12        7.91        4.53      1.17 o 
  -5   1  12      548.75      579.19     12.43 o 
  -4   1  12      833.61      874.97     24.71 o 
  -3   1  12      168.99      170.98      4.33 o 
  -2   1  12     1779.53     1842.84     19.94 o 
  -1   1  12       52.40       59.15      3.28 o 
   0   1  12        7.53        3.90      1.25 o 
   1   1  12      459.47      488.86      8.36 o 
   2   1  12       76.71       83.94      3.83 o 
   3   1  12      161.49      166.91      5.12 o 
   4   1  12      145.22      146.54      8.52 o 
   5   1  12        8.41        9.07      2.58 o 
   6   1  12       10.50        9.30      2.41 o 
   7   1  12      259.39      253.40     10.59 o 
   8   1  12        0.63        5.06      2.60 o 
  -8   2  12       38.44       32.37      3.52 o 
  -7   2  12        6.13        3.91      1.68 o 
  -6   2  12       65.26       59.98      2.40 o 
  -5   2  12        0.47        1.04      1.12 o 
  -4   2  12       43.18       35.05      2.52 o 
  -3   2  12      352.45      350.14      6.65 o 
  -2   2  12       34.59       33.10      2.11 o 
  -1   2  12      425.53      435.35      8.77 o 
   0   2  12        7.94        4.15      1.20 o 
   1   2  12       15.67       14.23      1.99 o 
   2   2  12      328.01      319.98      7.58 o 
   3   2  12      796.75      828.60      8.24 o 
   4   2  12        0.91       -1.29      2.20 o 
   5   2  12      158.87      164.49      5.42 o 
   6   2  12      285.61      296.41      8.02 o 
   7   2  12      230.40      205.97     10.40 o 
   8   2  12      101.92      104.62      4.19 o 
  -7   3  12      313.65      323.10     11.24 o 
  -6   3  12       43.75       39.30      3.90 o 
  -5   3  12      472.41      484.48      7.86 o 
  -4   3  12        2.57        1.21      1.18 o 
  -3   3  12     3402.26     3708.49     40.40 o 
  -2   3  12      620.16      633.88      7.29 o 
  -1   3  12      750.22      758.87     11.45 o 
   0   3  12      123.44      119.43      3.79 o 
   1   3  12     1383.72     1389.83     13.19 o 
   2   3  12      206.09      199.39      5.47 o 
   3   3  12      438.46      430.80      8.18 o 
   4   3  12      172.56      142.29      8.97 o 
   5   3  12     1145.09     1171.26     24.80 o 
   6   3  12      243.20      243.04      5.90 o 
   7   3  12      204.78      190.90      7.10 o 
   8   3  12      150.70      148.35      5.29 o 
   9   3  12       42.83       32.59      4.06 o 
  -6   4  12       49.16       51.20      4.06 o 
  -5   4  12       32.28       24.30      1.87 o 
  -4   4  12        2.82        1.18      1.03 o 
  -3   4  12       83.26       73.30      2.65 o 
  -2   4  12      208.12      213.33      4.50 o 
  -1   4  12      484.17      497.76     10.43 o 
   0   4  12      158.90      147.03      3.81 o 
   1   4  12        8.77        3.53      1.88 o 
   2   4  12        1.16        0.61      0.96 o 
   3   4  12     1200.12     1302.42     21.39 o 
   4   4  12        3.10        0.20      1.61 o 
   5   4  12      711.02      737.24      9.96 o 
   6   4  12      340.59      345.94      7.66 o 
   7   4  12      561.09      573.36     26.24 o 
   8   4  12       25.30       15.86      2.52 o 
   9   4  12      317.28      309.28     14.49 o 
  -6   5  12      189.07      191.42     16.99 o 
  -5   5  12      264.05      281.58      9.33 o 
  -4   5  12      191.54      182.58     10.71 o 
  -3   5  12      543.48      598.83     18.93 o 
  -2   5  12      307.60      274.68      8.65 o 
  -1   5  12      478.69      502.28      7.05 o 
   0   5  12      214.83      209.34      6.02 o 
   1   5  12     1186.56     1266.43     11.71 o 
   2   5  12      372.27      374.64     12.43 o 
   3   5  12      222.81      209.91      4.54 o 
   4   5  12       34.09       33.43      2.31 o 
   5   5  12      587.30      585.55     10.80 o 
   6   5  12        2.68        1.95      1.56 o 
   7   5  12      311.06      317.48      7.30 o 
   8   5  12        6.23        5.41      2.04 o 
   9   5  12       55.95       57.03      4.31 o 
  -5   6  12       53.73       53.33      6.10 o 
  -4   6  12        3.87        5.02      2.15 o 
  -3   6  12       36.81       32.52      2.61 o 
  -2   6  12       56.17       52.80      2.91 o 
  -1   6  12       89.05       84.96      3.21 o 
   0   6  12       75.80       68.69      2.83 o 
   1   6  12      245.06      256.56      4.70 o 
   2   6  12      219.54      201.56      4.16 o 
   3   6  12      147.07      146.46      3.33 o 
   4   6  12      187.24      176.12      5.90 o 
   5   6  12      170.37      176.24      5.15 o 
   6   6  12       32.45       29.59      2.50 o 
   7   6  12      241.81      248.09     10.07 o 
   8   6  12        1.08        1.69      1.67 o 
   9   6  12      413.91      418.06      8.00 o 
  -4   7  12        7.74       14.38      4.08 o 
  -3   7  12      368.37      373.23      6.75 o 
  -2   7  12        3.86        7.99      4.32 o 
  -1   7  12     1000.83     1020.53     20.25 o 
   0   7  12      304.74      300.03      9.71 o 
   1   7  12     1397.88     1538.59     48.81 o 
   2   7  12       81.93       81.49      4.22 o 
   3   7  12      646.93      674.55     11.31 o 
   4   7  12       69.27       66.08      2.94 o 
   5   7  12      828.76      893.28     17.50 o 
   6   7  12       17.41       11.36      1.61 o 
   7   7  12      800.18      812.35     13.80 o 
   8   7  12       10.32        2.97      1.77 o 
   9   7  12      134.27      119.02      7.78 o 
  -3   8  12       31.43       27.00      4.61 o 
  -2   8  12       64.89       57.22      5.86 o 
  -1   8  12       72.99       72.54      6.02 o 
   0   8  12      256.40      266.25     10.29 o 
   1   8  12        4.19        5.06      2.09 o 
   2   8  12      221.90      207.62      7.10 o 
   3   8  12        7.55        7.35      2.80 o 
   5   8  12      283.90      296.26     11.83 o 
   6   8  12        0.58        1.93      3.08 o 
   7   8  12      311.57      294.60      9.82 o 
   8   8  12       16.87        9.93      3.42 o 
   9   8  12      243.68      260.12     20.60 o 
  -1   9  12       29.28       23.31      3.12 o 
   0   9  12       17.06       14.77      5.66 o 
   1   9  12      488.07      513.71     16.22 o 
   2   9  12      153.37      141.70      4.96 o 
   3   9  12      572.51      608.85      9.51 o 
   4   9  12     1156.80     1174.24     31.33 o 
   5   9  12       83.92       89.19      8.20 o 
   6   9  12      129.71      125.21     16.11 o 
   7   9  12      306.84      323.97     10.39 o 
   8   9  12      177.49      174.58     17.85 o 
   0  10  12       25.02       18.10      2.74 o 
   1  10  12       11.97        8.98      2.00 o 
   2  10  12       15.19       11.98      2.40 o 
   3  10  12       99.29       80.63      9.23 o 
   4  10  12      164.24      152.82      7.97 o 
   5  10  12      116.08      108.95      6.15 o 
   7  10  12        1.99        2.43      2.49 o 
   8  10  12       30.75       34.36      6.47 o 
   3  11  12      121.61       87.97     10.32 o 
   4  11  12      117.60      112.42      9.79 o 
   5  11  12      247.37      247.46      8.11 o 
   6  11  12      190.47      206.41     17.21 o 
  -5  -7  13        5.13        6.29      3.35 o 
  -4  -7  13       83.30       81.52      6.07 o 
  -3  -7  13       62.18       52.67      6.15 o 
  -7  -6  13      108.30      107.97      6.92 o 
  -6  -6  13      143.37      151.93      9.13 o 
  -5  -6  13      266.10      273.65      9.28 o 
  -4  -6  13      545.58      558.49     17.71 o 
  -3  -6  13      123.36      118.85      6.75 o 
  -2  -6  13       81.78       80.95      5.87 o 
  -1  -6  13      306.69      310.99      7.56 o 
   0  -6  13      822.39      867.03     15.92 o 
  -8  -5  13        7.11        0.74      2.20 o 
  -7  -5  13       83.54       88.93     14.68 o 
  -6  -5  13       70.04       71.71     10.02 o 
  -5  -5  13        1.41        3.84      1.61 o 
  -4  -5  13        8.06        8.74      1.99 o 
  -3  -5  13        0.26       -0.86      1.63 o 
  -2  -5  13       32.73       27.33      2.91 o 
  -1  -5  13       19.61       18.38      4.90 o 
   0  -5  13        0.65        0.73      2.70 o 
   1  -5  13       25.31       14.93      6.52 o 
   2  -5  13        8.36       10.65      2.42 o 
  -8  -4  13      121.09      109.13      7.20 o 
  -7  -4  13       17.49        8.58      3.08 o 
  -6  -4  13      155.47      134.99      8.61 o 
  -5  -4  13      197.44      204.78      6.64 o 
  -4  -4  13     1048.13     1094.11     27.86 o 
  -3  -4  13       85.99       81.88      3.65 o 
  -2  -4  13       92.37       92.02      3.74 o 
  -1  -4  13       11.94        5.01      2.73 o 
   0  -4  13      103.15       95.48      4.48 o 
   1  -4  13      304.91      299.30      9.91 o 
   2  -4  13      777.29      756.31     15.20 o 
   3  -4  13        1.52        3.13      1.89 o 
  -8  -3  13       93.55       91.36      4.65 o 
  -7  -3  13        2.86        0.98      1.57 o 
  -6  -3  13      235.12      242.71      7.80 o 
  -5  -3  13        0.71        3.29      1.17 o 
  -4  -3  13      263.75      278.97      5.05 o 
  -3  -3  13     1262.59     1271.32     21.16 o 
  -2  -3  13      443.09      441.05      8.25 o 
  -1  -3  13      223.75      198.17      7.46 o 
   0  -3  13        1.16        0.78      1.81 o 
   1  -3  13       22.07       22.61      2.15 o 
   2  -3  13       27.01       27.86      3.46 o 
   3  -3  13      120.52      103.63      5.23 o 
   4  -3  13      113.34       88.52     13.73 o 
  -8  -2  13      104.55      100.74     10.41 o 
  -7  -2  13        8.18        2.41      1.65 o 
  -6  -2  13       97.70       96.97      3.91 o 
  -5  -2  13       62.42       57.02      2.33 o 
  -4  -2  13      919.71      989.61     16.94 o 
  -3  -2  13      389.44      393.09      8.06 o 
  -2  -2  13      962.06     1051.90     14.83 o 
  -1  -2  13       53.26       60.61      3.39 o 
   0  -2  13     1411.50     1491.15     21.97 o 
   1  -2  13       25.80       23.40      3.69 o 
   2  -2  13      974.81     1017.97     17.08 o 
   3  -2  13       80.38       84.68      2.64 o 
   4  -2  13      422.03      416.41      6.47 o 
   5  -2  13        7.88        7.23      5.60 o 
  -8  -1  13      242.79      255.69      7.19 o 
  -7  -1  13        0.29        1.73      1.67 o 
  -6  -1  13      135.52      139.85      6.28 o 
  -5  -1  13       47.81       42.74      2.46 o 
  -4  -1  13      266.32      272.33      5.52 o 
  -3  -1  13       28.96       26.38      2.33 o 
  -2  -1  13      485.11      526.65      8.85 o 
  -1  -1  13      232.47      227.37      5.71 o 
   0  -1  13       16.08       15.21      1.60 o 
   1  -1  13       43.83       33.06      2.36 o 
   2  -1  13       41.77       45.37      2.73 o 
   3  -1  13       15.26       10.70      1.71 o 
   4  -1  13      133.26      121.69      5.51 o 
   5  -1  13        8.94       10.12      2.69 o 
   6  -1  13      105.35       87.24      4.45 o 
  -8   0  13       63.92       63.33      3.92 o 
  -7   0  13       59.38       50.67      3.77 o 
  -6   0  13       37.98       36.15      2.67 o 
  -5   0  13       77.65       78.75      3.87 o 
  -4   0  13      680.97      695.77     13.14 o 
  -3   0  13       65.83       64.85      2.28 o 
  -2   0  13      381.55      378.88      7.23 o 
  -1   0  13       11.93       11.19      1.64 o 
   0   0  13      432.04      456.63     12.22 o 
   1   0  13       86.50       91.47      3.80 o 
   2   0  13     1099.98     1163.05     12.23 o 
   3   0  13      137.28      140.36      5.97 o 
   4   0  13      786.40      791.28     16.51 o 
   5   0  13       22.30       21.89      5.55 o 
   6   0  13     1409.45     1469.50     25.30 o 
   7   0  13       22.07       28.40      4.11 o 
  -8   1  13      458.08      476.35     24.03 o 
  -7   1  13      154.29      159.24      7.82 o 
  -6   1  13      514.74      530.21     12.35 o 
  -5   1  13       37.87       24.09      4.20 o 
  -4   1  13       26.30       18.97      1.93 o 
  -3   1  13      535.07      538.63     11.86 o 
  -2   1  13     1034.10     1089.41     10.04 o 
  -1   1  13     1688.91     1777.63     19.11 o 
   0   1  13      404.48      411.03      9.96 o 
   1   1  13      111.18      106.76      3.73 o 
   2   1  13        7.50        9.01      1.85 o 
   3   1  13      163.72      144.67      3.94 o 
   4   1  13       38.10       35.78      2.28 o 
   5   1  13       85.24       76.84      3.18 o 
   6   1  13      155.59      160.76      5.24 o 
   7   1  13      408.22      405.76     14.66 o 
  -7   2  13        9.12        1.25      1.63 o 
  -6   2  13        1.72        2.34      1.91 o 
  -5   2  13       98.08       95.35      5.49 o 
  -4   2  13       50.46       53.27      2.75 o 
  -3   2  13       30.33       31.13      2.92 o 
  -2   2  13      136.01      147.99      3.68 o 
  -1   2  13      402.82      398.39     11.15 o 
   0   2  13      630.14      657.70     15.09 o 
   1   2  13       84.31       89.24      3.70 o 
   2   2  13      640.15      681.76     11.37 o 
   3   2  13      133.15      135.68      5.13 o 
   4   2  13      146.00      146.76      4.98 o 
   5   2  13       48.82       52.64      3.52 o 
   6   2  13      578.43      606.04      9.36 o 
   7   2  13       74.72       52.79     10.96 o 
   8   2  13      204.63      170.99      9.55 o 
  -7   3  13      133.79      136.61      9.98 o 
  -6   3  13      191.46      172.16      7.21 o 
  -5   3  13      128.20      125.99      3.74 o 
  -4   3  13       68.85       60.66      3.83 o 
  -3   3  13     1492.43     1558.98     25.47 o 
  -2   3  13      251.13      242.55      6.67 o 
  -1   3  13      208.33      214.00      5.27 o 
   0   3  13      197.96      200.69      5.04 o 
   1   3  13       49.07       49.76      2.14 o 
   2   3  13       34.20       30.22      3.22 o 
   3   3  13       69.60       63.73      2.65 o 
   4   3  13       56.22       57.97      3.18 o 
   5   3  13      143.48      131.23      5.85 o 
   6   3  13        1.34        1.03      1.92 o 
   7   3  13       20.00       15.52      3.19 o 
   8   3  13       51.65       47.78      4.54 o 
  -6   4  13        2.74        2.48      2.44 o 
  -5   4  13       25.22       20.88      2.37 o 
  -4   4  13       53.67       41.43      2.10 o 
  -3   4  13       31.88       24.25      1.79 o 
  -2   4  13      101.85       95.53      3.03 o 
  -1   4  13       38.66       37.19      2.60 o 
   0   4  13       38.26       33.71      2.28 o 
   1   4  13      610.59      637.36     15.34 o 
   2   4  13      419.04      431.97      8.15 o 
   3   4  13        1.50        1.56      1.45 o 
   4   4  13      606.69      606.08     12.88 o 
   5   4  13     1099.65     1178.20     34.38 o 
   6   4  13      186.77      198.46      7.33 o 
   7   4  13      645.02      695.92     20.60 o 
   8   4  13      341.43      332.80     11.49 o 
  -5   5  13        0.93        3.39      1.92 o 
  -4   5  13      297.01      307.24     12.55 o 
  -3   5  13      277.95      289.08      6.90 o 
  -2   5  13       61.68       46.55      2.68 o 
  -1   5  13      425.69      415.95     13.96 o 
   0   5  13       93.73       73.20      3.03 o 
   1   5  13      473.39      498.28      6.37 o 
   2   5  13      141.30      132.42      3.52 o 
   3   5  13        1.27        7.65      2.09 o 
   4   5  13        0.57        1.18      2.02 o 
   5   5  13        3.27        2.78      2.03 o 
   6   5  13        1.60       -0.16      1.63 o 
   7   5  13        5.85        4.00      2.11 o 
   8   5  13       12.82       13.20      3.38 o 
   9   5  13        0.49        1.05      1.34 o 
  -5   6  13       64.46       77.01      7.17 o 
  -4   6  13        0.43        2.30      2.00 o 
  -3   6  13        1.57        4.89      1.93 o 
  -2   6  13       39.57       36.45      4.20 o 
  -1   6  13       32.46       28.47      2.26 o 
   0   6  13       35.96       32.50      2.81 o 
   1   6  13      209.68      208.09      3.96 o 
   2   6  13       99.20       87.79      3.67 o 
   3   6  13      280.84      270.45      5.28 o 
   4   6  13       10.98        6.18      1.67 o 
   5   6  13      230.39      232.59      6.01 o 
   6   6  13        8.71        5.95      1.63 o 
   7   6  13      484.14      494.66      9.04 o 
   8   6  13       35.69       29.53      3.21 o 
   9   6  13      255.13      270.80      6.00 o 
  -4   7  13       56.78       48.81      5.90 o 
  -3   7  13      538.06      574.55     19.00 o 
  -2   7  13        9.87        9.44      2.23 o 
  -1   7  13      649.94      696.98     10.48 o 
   0   7  13        0.49        3.36      2.29 o 
   1   7  13      699.21      748.90     25.73 o 
   2   7  13       78.78       77.36      6.98 o 
   3   7  13      568.83      604.11     12.11 o 
   4   7  13       35.62       24.92      3.39 o 
   5   7  13       83.95       91.58      6.23 o 
   6   7  13      285.56      272.90     12.11 o 
   7   7  13      272.15      265.23      8.06 o 
   8   7  13       12.51       10.56      2.08 o 
   9   7  13       41.74       32.09      4.80 o 
  -2   8  13       15.90        9.21      2.37 o 
  -1   8  13       88.14       87.49      5.11 o 
   0   8  13        9.01        9.20      2.33 o 
   1   8  13       43.73       39.12      3.50 o 
   2   8  13      219.77      211.03     17.67 o 
   3   8  13      230.75      222.58     10.17 o 
   4   8  13      137.01      122.96     15.10 o 
   5   8  13        3.27        2.68      2.33 o 
   6   8  13       23.12       20.04      4.58 o 
   7   8  13     1162.34     1162.59     22.83 o 
   8   8  13        2.87        2.36      2.88 o 
  -1   9  13       86.35       85.01      9.68 o 
   0   9  13       10.81       12.51      2.57 o 
   1   9  13      428.84      434.18      9.22 o 
   2   9  13        0.58        2.24      1.99 o 
   3   9  13     1089.47     1171.91     41.00 o 
   4   9  13      138.65      110.10     15.69 o 
   5   9  13      138.80      125.75      8.92 o 
   6   9  13       41.93       50.06      7.96 o 
   7   9  13      145.07      152.79     16.95 o 
   8   9  13        1.86        5.37      3.21 o 
   1  10  13        0.38        2.15      1.44 o 
   2  10  13        5.57        2.46      1.84 o 
   3  10  13      254.17      241.74      9.57 o 
   4  10  13      264.07      250.47      9.55 o 
   5  10  13        1.01        0.11      5.23 o 
   6  10  13       39.01       23.17      6.00 o 
   7  10  13      153.46      150.45      9.16 o 
  -5  -6  14      625.21      704.43     23.15 o 
  -4  -6  14      118.84      115.61      7.42 o 
  -3  -6  14      169.36      167.35     12.51 o 
  -2  -6  14       38.31       32.10      4.58 o 
  -7  -5  14       42.66       34.64      5.76 o 
  -6  -5  14       13.60       11.04      4.06 o 
  -4  -5  14        0.59        1.88      1.68 o 
  -3  -5  14       55.64       45.77      3.77 o 
  -2  -5  14       78.82       71.68      5.23 o 
  -1  -5  14      251.94      261.62      8.65 o 
   0  -5  14       28.54       28.42      4.31 o 
   1  -5  14      345.61      332.70      8.72 o 
  -7  -4  14       99.50       79.87      7.33 o 
  -6  -4  14       48.43       44.88      6.07 o 
  -5  -4  14      392.44      358.07     22.43 o 
  -4  -4  14      455.99      463.85     16.49 o 
  -3  -4  14      102.57      109.14      5.32 o 
  -2  -4  14       17.72       19.42      3.72 o 
  -1  -4  14      143.74      149.03      6.63 o 
   0  -4  14       46.20       38.48      4.57 o 
   1  -4  14       35.24       36.79      3.93 o 
   2  -4  14      112.16      102.13      5.78 o 
  -8  -3  14        2.23        2.32      2.89 o 
  -7  -3  14       41.09       30.59      4.71 o 
  -6  -3  14       33.17       36.68      7.85 o 
  -5  -3  14        1.74        1.99      3.15 o 
  -4  -3  14       12.47        8.30      1.48 o 
  -3  -3  14      101.40       98.89      4.95 o 
  -2  -3  14        1.02        2.62      1.97 o 
  -1  -3  14      296.97      284.71      6.78 o 
   0  -3  14      100.43       89.65      6.71 o 
   1  -3  14       15.55        8.52      3.29 o 
   2  -3  14        3.86        1.47      1.49 o 
   3  -3  14      205.38      209.81      7.38 o 
  -8  -2  14      678.42      749.04     13.91 o 
  -7  -2  14       25.19       22.05      5.54 o 
  -6  -2  14       91.89       89.88      4.42 o 
  -5  -2  14      170.76      171.90      5.13 o 
  -4  -2  14      430.14      442.83     11.41 o 
  -3  -2  14      532.69      570.57     12.71 o 
  -2  -2  14      445.86      490.19     10.86 o 
  -1  -2  14      350.16      354.85      6.68 o 
   0  -2  14      371.91      377.68      6.93 o 
   1  -2  14       40.80       34.23      3.46 o 
   2  -2  14       85.55       88.13      2.54 o 
   3  -2  14       17.98       14.52      1.84 o 
   4  -2  14       63.31       51.60      4.85 o 
  -8  -1  14       61.82       68.55      6.58 o 
  -7  -1  14       36.44       30.78      6.34 o 
  -6  -1  14       22.16       20.00      2.35 o 
  -5  -1  14        2.08        2.94      1.25 o 
  -4  -1  14        1.52        2.27      1.39 o 
  -3  -1  14       13.09       10.86      1.60 o 
  -2  -1  14       88.12       87.01      4.30 o 
  -1  -1  14       42.64       36.98      3.32 o 
   0  -1  14       27.69       25.62      2.15 o 
   1  -1  14       50.57       43.21      3.23 o 
   2  -1  14       16.95       10.85      1.50 o 
   3  -1  14       19.14       11.59      1.81 o 
   4  -1  14       59.96       65.16      3.85 o 
   5  -1  14       37.33       27.68      4.15 o 
  -8   0  14      131.37      134.60     11.84 o 
  -7   0  14        1.01        3.07      2.71 o 
  -6   0  14      319.71      345.51     11.19 o 
  -5   0  14      100.66       96.85      3.51 o 
  -4   0  14      261.14      276.33      5.49 o 
  -3   0  14       41.13       42.07      2.18 o 
  -2   0  14     1245.76     1356.62     40.87 o 
  -1   0  14      140.23      141.38      5.34 o 
   0   0  14      507.67      501.64      6.27 o 
   1   0  14       12.66        5.09      1.26 o 
   2   0  14      565.27      576.01     11.83 o 
   3   0  14       32.45       28.81      1.92 o 
   4   0  14      619.58      629.70     10.52 o 
   5   0  14        8.99        5.03      3.28 o 
   6   0  14      292.69      307.34      9.87 o 
  -7   1  14        9.68        6.15      2.45 o 
  -6   1  14       96.82       83.85      9.42 o 
  -5   1  14       54.67       48.01      2.92 o 
  -4   1  14      224.53      230.20      8.91 o 
  -3   1  14      448.21      410.54     11.49 o 
  -2   1  14       45.29       36.66      2.69 o 
  -1   1  14      127.42      124.08      2.58 o 
   0   1  14      122.03      115.74      3.61 o 
   1   1  14      730.39      745.50      8.52 o 
   2   1  14      241.37      239.12      4.78 o 
   3   1  14      355.00      345.60      8.30 o 
   4   1  14       17.54       14.15      3.50 o 
   5   1  14        0.94        9.36      3.26 o 
   6   1  14      586.20      613.53     11.51 o 
   7   1  14      129.82      119.77      7.40 o 
  -7   2  14       10.81        7.41      1.81 o 
  -6   2  14       44.97       39.98      4.14 o 
  -5   2  14        1.07        2.49      1.82 o 
  -4   2  14      347.43      361.09      6.73 o 
  -3   2  14       60.50       54.35      2.80 o 
  -2   2  14      445.49      482.18     10.11 o 
  -1   2  14       82.53       87.72      2.43 o 
   0   2  14     1026.90     1100.75     14.41 o 
   1   2  14      260.40      246.14      5.85 o 
   2   2  14      870.58      913.10     19.12 o 
   3   2  14       32.13       35.31      4.46 o 
   4   2  14      135.10      125.72      4.23 o 
   5   2  14        2.49        2.38      4.32 o 
   6   2  14      364.66      371.38     11.30 o 
   7   2  14        4.71        4.88      1.76 o 
  -6   3  14      240.09      231.80     18.05 o 
  -5   3  14       20.15       15.49      2.24 o 
  -4   3  14       60.41       58.26      3.61 o 
  -3   3  14      176.73      177.90      5.78 o 
  -2   3  14       40.62       37.18      2.32 o 
  -1   3  14        4.77        2.03      1.73 o 
   0   3  14      105.39      104.85      2.96 o 
   1   3  14       16.22        9.12      1.62 o 
   2   3  14      180.59      180.09      5.11 o 
   3   3  14      966.40     1000.89     30.13 o 
   4   3  14      113.19      110.60      4.73 o 
   5   3  14       35.54       30.71      2.73 o 
   6   3  14      226.35      220.39      6.46 o 
   7   3  14       15.17        7.46      3.61 o 
   8   3  14      105.36       96.17      4.90 o 
  -6   4  14        0.37        4.04      2.91 o 
  -5   4  14        0.21        2.76      1.86 o 
  -4   4  14      728.97      697.69     28.60 o 
  -3   4  14       10.97        5.35      1.46 o 
  -2   4  14       26.97       20.49      1.97 o 
  -1   4  14        2.89        2.02      1.75 o 
   0   4  14      454.97      466.62     11.66 o 
   1   4  14       75.26       61.47      2.36 o 
   2   4  14      837.86      861.34     30.31 o 
   3   4  14      305.26      297.32      8.26 o 
   4   4  14     1626.85     1782.85     34.09 o 
   5   4  14       18.25       16.78      2.58 o 
   6   4  14     1217.25     1331.28     18.55 o 
   7   4  14      557.86      567.33     12.53 o 
   8   4  14       41.42       42.79      4.69 o 
  -5   5  14       31.50       35.86      7.16 o 
  -4   5  14       32.36       32.13      2.94 o 
  -3   5  14      213.82      192.90      7.82 o 
  -2   5  14      169.57      157.17      5.24 o 
  -1   5  14        7.62        5.09      1.71 o 
   0   5  14       23.19        9.61      1.37 o 
   1   5  14       78.20       67.07      3.09 o 
   2   5  14      175.44      156.07      4.52 o 
   3   5  14       99.71       84.63      3.97 o 
   4   5  14        0.87        1.03      1.51 o 
   5   5  14       87.28       72.11      3.31 o 
   6   5  14      126.53      123.70      5.46 o 
   7   5  14      133.18      135.04     11.41 o 
   8   5  14       79.36       62.10      4.54 o 
  -4   6  14       39.43       28.75      8.08 o 
  -3   6  14       32.86       30.93      4.82 o 
  -2   6  14       31.77       28.25      2.65 o 
  -1   6  14       14.59       12.39      2.29 o 
   0   6  14      172.84      153.41      4.14 o 
   1   6  14      243.10      227.85      5.68 o 
   2   6  14       13.63        7.31      1.08 o 
   3   6  14      158.82      158.29      6.15 o 
   4   6  14      137.57      146.21      4.24 o 
   5   6  14      153.57      154.89      5.63 o 
   6   6  14      242.67      246.07      7.55 o 
   7   6  14      279.50      270.72     11.95 o 
   8   6  14      214.67      213.19      7.51 o 
  -3   7  14      165.40      161.09      7.42 o 
  -2   7  14       27.14       25.24      2.85 o 
  -1   7  14      236.03      246.52      7.10 o 
   0   7  14        7.30        5.03      2.17 o 
   1   7  14       47.90       39.60      2.65 o 
   2   7  14        0.57        1.87      1.18 o 
   3   7  14       17.91       14.11      2.08 o 
   4   7  14        2.61        4.03      1.31 o 
   5   7  14        0.64        1.44      1.55 o 
   6   7  14      140.14      123.86      6.99 o 
   7   7  14       15.20       16.04      7.65 o 
   8   7  14       20.58        9.36      3.33 o 
  -2   8  14        2.30        1.82      1.87 o 
  -1   8  14       13.63       12.13      3.45 o 
   0   8  14       11.94        7.06      3.22 o 
   1   8  14      143.34      130.66      6.76 o 
   2   8  14      163.54      152.86      5.69 o 
   3   8  14      288.14      281.12     19.64 o 
   4   8  14        0.73        2.30      1.93 o 
   5   8  14      115.92      120.86      8.74 o 
   6   8  14      737.54      770.38     22.94 o 
   7   8  14      321.19      332.09      9.65 o 
   8   8  14      234.25      264.70     12.26 o 
   0   9  14        2.27        2.32      3.12 o 
   1   9  14       78.00       76.64      4.86 o 
   2   9  14       45.22       36.40      3.31 o 
   3   9  14      285.37      284.85     15.87 o 
   4   9  14        1.46        3.08      2.19 o 
   5   9  14      168.93      160.33     15.99 o 
   6   9  14        3.49        3.64      3.31 o 
   7   9  14       42.90       53.61      9.25 o 
   2  10  14        0.27        1.19      3.78 o 
   3  10  14      552.49      589.50     15.50 o 
   4  10  14       98.99       73.14     15.50 o 
   5  10  14       54.78       43.22     11.20 o 
   6  10  14        0.82        1.20      2.75 o 
  -5  -5  15      135.20      134.50     13.61 o 
  -4  -5  15        6.03        4.81      1.65 o 
  -3  -5  15      227.95      229.76     10.37 o 
  -2  -5  15       16.15       11.46      1.97 o 
  -1  -5  15      800.53      842.76     15.47 o 
  -6  -4  15        3.92       12.69      5.69 o 
  -5  -4  15      207.98      201.98      7.52 o 
  -4  -4  15       80.57       74.45      6.77 o 
  -3  -4  15      230.89      237.97      7.03 o 
  -2  -4  15      111.80      105.89      6.60 o 
  -1  -4  15       17.11       18.16      3.42 o 
   0  -4  15       63.07       59.07      5.45 o 
   1  -4  15       76.47       78.76      5.31 o 
  -7  -3  15        9.07        6.31      2.49 o 
  -5  -3  15      138.16      124.95      8.79 o 
  -4  -3  15      140.57      140.90      9.12 o 
  -3  -3  15      158.67      145.09      5.30 o 
  -2  -3  15      102.51      103.12      9.13 o 
  -1  -3  15      592.64      621.05     11.05 o 
   0  -3  15       48.34       43.63      4.80 o 
   1  -3  15       73.76       67.11      4.73 o 
   2  -3  15      226.47      230.80      8.03 o 
  -7  -2  15      204.65      231.97      8.11 o 
  -6  -2  15      219.68      235.50      7.74 o 
  -5  -2  15       56.70       49.80      3.55 o 
  -4  -2  15       19.25       14.80      3.22 o 
  -3  -2  15      474.42      511.90      8.63 o 
  -2  -2  15      147.85      148.58      4.95 o 
  -1  -2  15      352.29      372.57      7.81 o 
   0  -2  15       10.65        9.90      1.93 o 
   1  -2  15      219.68      228.37      8.05 o 
   2  -2  15      214.60      180.19      5.68 o 
   3  -2  15       14.84       12.58      4.74 o 
   4  -2  15       51.73       40.64      5.27 o 
  -7  -1  15        0.54        1.64      1.61 o 
  -6  -1  15       11.56        2.71      5.48 o 
  -5  -1  15       71.91       63.72      3.35 o 
  -4  -1  15       26.41       21.55      2.49 o 
  -3  -1  15       65.91       62.78      2.84 o 
  -2  -1  15        0.34       -0.17      1.91 o 
  -1  -1  15      122.61      117.19      5.04 o 
   0  -1  15       71.90       56.63      4.42 o 
   1  -1  15      129.21      134.38      5.47 o 
   2  -1  15       36.56       32.38      3.71 o 
   3  -1  15      302.08      307.45      9.61 o 
   4  -1  15       80.84       80.27      8.18 o 
  -7   0  15       90.28       93.75      4.88 o 
  -6   0  15      447.52      483.44     18.71 o 
  -5   0  15       39.54       34.94      2.29 o 
  -4   0  15      216.64      227.71      4.88 o 
  -3   0  15       15.49       11.35      1.96 o 
  -2   0  15      210.65      218.06      7.16 o 
  -1   0  15      256.44      255.23      6.68 o 
   0   0  15      504.16      510.49      6.75 o 
   1   0  15      148.31      138.99      4.30 o 
   2   0  15      115.76      103.88      6.98 o 
   3   0  15        9.35        4.58      1.76 o 
   4   0  15        0.60        0.49      1.67 o 
   5   0  15        3.65        7.18      3.99 o 
  -7   1  15       24.52       23.00      5.97 o 
  -6   1  15       16.89       10.04      3.04 o 
  -5   1  15      233.43      234.46      5.72 o 
  -4   1  15        8.95        6.80      1.97 o 
  -3   1  15        1.06        2.36      1.60 o 
  -2   1  15      125.50      130.00      3.86 o 
  -1   1  15      653.88      681.34     11.90 o 
   0   1  15        2.74        3.33      1.24 o 
   1   1  15      219.41      204.79      5.72 o 
   2   1  15      130.51      120.03      3.25 o 
   3   1  15       54.79       38.54      4.82 o 
   4   1  15      173.12      165.63      5.61 o 
   5   1  15      296.32      322.82     14.74 o 
   6   1  15      613.87      636.32     13.84 o 
  -6   2  15      169.63      183.64     19.17 o 
  -5   2  15      176.78      178.09      9.08 o 
  -4   2  15      141.97      154.40      4.32 o 
  -3   2  15      102.78       99.30      4.46 o 
  -2   2  15      258.64      266.33      5.46 o 
  -1   2  15       10.11        1.81      1.48 o 
   0   2  15     1289.86     1414.88     22.88 o 
   1   2  15      214.93      212.02      6.54 o 
   2   2  15      303.30      305.27      6.72 o 
   3   2  15      104.55       85.92      4.38 o 
   4   2  15       40.63       38.29      3.33 o 
   5   2  15        1.46       -1.23      3.11 o 
   6   2  15       11.58        9.31      2.23 o 
  -6   3  15       95.28      103.19      6.36 o 
  -5   3  15       77.28       71.17      3.59 o 
  -4   3  15       98.65       92.80      3.00 o 
  -3   3  15        0.28       -0.30      2.22 o 
  -2   3  15        5.28        4.74      1.68 o 
  -1   3  15        4.92        4.21      1.47 o 
   0   3  15       35.90       35.03      4.21 o 
   1   3  15        0.98        0.42      0.96 o 
   2   3  15      491.79      502.08      8.35 o 
   3   3  15      408.03      388.44      9.84 o 
   4   3  15        1.57       -0.45      1.68 o 
   5   3  15       58.95       59.15      7.73 o 
   6   3  15      220.36      225.48      6.60 o 
   7   3  15       59.64       57.74      7.18 o 
  -5   4  15        0.24        4.59      2.37 o 
  -4   4  15     1109.97     1130.74     45.63 o 
  -3   4  15       66.03       56.16      3.15 o 
  -2   4  15      319.57      319.18      7.15 o 
  -1   4  15        3.18        4.79      2.17 o 
   0   4  15     1058.22     1102.76     21.30 o 
   1   4  15      175.75      178.41      6.57 o 
   2   4  15      556.08      569.04     13.51 o 
   3   4  15        8.73        7.09      1.91 o 
   4   4  15     1630.02     1792.66     30.83 o 
   5   4  15      173.79      150.28     10.90 o 
   6   4  15      765.38      819.90     13.29 o 
   7   4  15       43.36       27.20      7.31 o 
  -4   5  15      249.99      252.51      6.62 o 
  -3   5  15      265.04      238.32      6.67 o 
  -2   5  15        8.06        3.67      1.94 o 
  -1   5  15      330.61      330.24     16.24 o 
   0   5  15       26.70       19.95      1.84 o 
   1   5  15        1.84        1.53      1.45 o 
   2   5  15      393.27      411.64     10.93 o 
   3   5  15      101.31      111.45      3.37 o 
   4   5  15      107.91       90.16     11.34 o 
   5   5  15        0.26        7.37      4.15 o 
   6   5  15      213.16      218.17      8.15 o 
   7   5  15        1.91        0.45      2.58 o 
  -4   6  15       55.30       64.93      7.68 o 
  -3   6  15      299.39      265.10      7.11 o 
  -2   6  15       20.86       23.13      2.86 o 
  -1   6  15        6.73       10.24      4.62 o 
   0   6  15      804.28      839.44     55.43 o 
   1   6  15      114.95      115.52      6.09 o 
   2   6  15      308.45      302.90      9.19 o 
   3   6  15      114.88      110.73      4.57 o 
   4   6  15      309.90      323.92      6.80 o 
   5   6  15       18.81       18.38      3.57 o 
   6   6  15      446.28      479.78      8.46 o 
   7   6  15       34.45       27.79      3.79 o 
  -2   7  15       50.51       46.13      4.59 o 
  -1   7  15        0.42        2.83      3.02 o 
   0   7  15        5.04        4.24      2.17 o 
   1   7  15        5.98        7.58      2.28 o 
   2   7  15       14.86        8.34      2.89 o 
   3   7  15       78.23       79.92      7.89 o 
   4   7  15       20.49       26.72     11.38 o 
   5   7  15      119.69      110.88      9.32 o 
   6   7  15        6.53       10.72      4.37 o 
   7   7  15        7.02        4.79      1.57 o 
  -1   8  15      100.37      101.14     10.02 o 
   0   8  15      186.43      203.18     14.53 o 
   1   8  15       11.10        7.06      3.72 o 
   2   8  15      362.79      372.72      7.47 o 
   3   8  15      364.82      379.17     24.84 o 
   4   8  15      410.25      408.02     10.80 o 
   5   8  15       10.33        9.50      3.34 o 
   6   8  15      404.37      429.41     24.11 o 
   7   8  15      212.99      198.35     11.20 o 
   1   9  15      132.61      135.59      5.88 o 
   2   9  15        1.41        1.34      1.55 o 
   3   9  15        0.67       -1.15      3.50 o 
   5   9  15        5.45        1.46      3.31 o 
   6   9  15        6.91        6.47      3.53 o 
  -5  -4  16       24.99       19.45      6.02 o 
  -4  -4  16        1.31        1.10      1.66 o 
  -3  -4  16       45.20       41.70      7.45 o 
  -2  -4  16       34.35       23.85      3.70 o 
  -1  -4  16       29.51       27.85      5.80 o 
  -6  -3  16        1.03        1.87      3.56 o 
  -5  -3  16      568.94      622.92     19.45 o 
  -4  -3  16       23.96       18.20      3.03 o 
  -3  -3  16       11.23       14.12      2.75 o 
  -2  -3  16       14.58       10.54      1.88 o 
  -1  -3  16      235.55      238.20      7.26 o 
   0  -3  16      257.90      258.46      7.16 o 
   1  -3  16      870.57      920.20     20.13 o 
  -6  -2  16       13.32        4.96      3.01 o 
  -5  -2  16      184.34      201.32     16.95 o 
  -4  -2  16      107.90       85.00      5.22 o 
  -3  -2  16      278.17      268.99     12.75 o 
  -2  -2  16        1.69        2.27      2.06 o 
  -1  -2  16      124.41      122.49      6.71 o 
   0  -2  16        4.67        6.33      1.86 o 
   1  -2  16       86.56       77.30      9.51 o 
   2  -2  16      386.20      371.06      9.57 o 
   3  -2  16       78.61       84.03      5.26 o 
  -6  -1  16        2.86        4.54      1.61 o 
  -5  -1  16      473.15      513.51     14.29 o 
  -4  -1  16       14.11       13.63      2.24 o 
  -3  -1  16      492.22      531.68     22.36 o 
  -2  -1  16        2.43        2.60      1.33 o 
  -1  -1  16      754.36      795.05     10.20 o 
   0  -1  16       73.36       63.19      6.50 o 
   1  -1  16      542.52      600.15     12.98 o 
   2  -1  16       63.23       64.99      3.76 o 
   3  -1  16      537.09      569.52     10.71 o 
   4  -1  16       26.64       21.76      4.76 o 
  -6   0  16      172.19      171.99     14.80 o 
  -5   0  16      163.75      163.00      8.64 o 
  -4   0  16      128.10      127.53      8.39 o 
  -3   0  16      110.22      113.47      9.32 o 
  -2   0  16        1.58        2.95      1.56 o 
  -1   0  16      102.25       99.29      4.38 o 
   0   0  16        6.42        5.73      1.56 o 
   1   0  16      181.17      175.82      6.71 o 
   2   0  16        0.16        1.68      1.17 o 
   3   0  16       46.28       44.82      3.79 o 
   4   0  16       17.09       13.61      3.47 o 
  -6   1  16        1.77        0.69      1.60 o 
  -5   1  16       23.86       17.29      3.15 o 
  -4   1  16        6.32        3.90      1.48 o 
  -3   1  16        0.87        0.17      1.42 o 
  -2   1  16        2.46        2.99      2.53 o 
  -1   1  16       88.80       85.26      5.47 o 
   0   1  16      172.77      176.00      4.75 o 
   1   1  16      176.74      184.02      6.83 o 
   2   1  16       73.84       70.12      3.81 o 
   3   1  16      503.79      533.88     10.74 o 
   4   1  16        8.98        4.65      1.64 o 
   5   1  16      966.05     1063.54     27.98 o 
  -6   2  16       16.16       20.61      3.98 o 
  -5   2  16       98.61       94.79      6.87 o 
  -4   2  16      477.89      452.84     24.91 o 
  -3   2  16      452.35      459.63     16.81 o 
  -2   2  16      285.96      258.69      8.18 o 
  -1   2  16      190.64      201.04      4.17 o 
   0   2  16      283.22      288.75      6.14 o 
   1   2  16       26.24       24.24      2.23 o 
   2   2  16       32.11       33.83      4.06 o 
   3   2  16       34.71       27.59      3.72 o 
   4   2  16       61.40       47.36      4.69 o 
   5   2  16       30.16       25.16      3.97 o 
   6   2  16       95.73       87.36      5.63 o 
  -5   3  16       22.51       15.06      2.40 o 
  -4   3  16       92.94       92.39      4.76 o 
  -3   3  16        3.43        0.89      1.42 o 
  -2   3  16       30.78       27.66      2.51 o 
  -1   3  16       84.36       77.57      3.54 o 
   0   3  16       19.10       22.75      3.02 o 
   1   3  16      199.92      205.80      5.30 o 
   2   3  16      321.65      331.33      7.87 o 
   3   3  16       10.95        4.40      2.90 o 
   4   3  16       36.26       38.92      3.92 o 
   5   3  16      305.59      289.92     13.42 o 
   6   3  16      160.08      152.86      6.11 o 
  -5   4  16       66.34       59.30      5.85 o 
  -4   4  16     1128.08     1162.12     41.42 o 
  -3   4  16      114.43      112.70      9.05 o 
  -2   4  16      241.68      249.24      6.46 o 
  -1   4  16       20.93       17.31      1.80 o 
   0   4  16      437.87      450.33      9.55 o 
   1   4  16      138.27      145.44      4.90 o 
   2   4  16      171.58      176.09      7.02 o 
   3   4  16        3.05        3.86      1.54 o 
   4   4  16      297.75      294.38     11.92 o 
   5   4  16        5.51        6.56      2.30 o 
   6   4  16      217.55      223.67     14.30 o 
  -4   5  16        7.48        8.69      2.35 o 
  -3   5  16      186.20      163.75      5.14 o 
  -2   5  16       70.33       65.27      4.13 o 
  -1   5  16       77.89       76.54      4.81 o 
   0   5  16       37.93       33.79      2.74 o 
   1   5  16        6.23        7.28      1.63 o 
   2   5  16      196.18      171.27      7.43 o 
   3   5  16       14.74        8.27      3.19 o 
   4   5  16      612.28      677.65     16.91 o 
   5   5  16        0.71        2.67      1.47 o 
   6   5  16      318.02      317.71      9.34 o 
   7   5  16      277.77      274.65     17.01 o 
  -3   6  16        8.57        6.28      2.49 o 
  -2   6  16      321.03      309.46     17.60 o 
  -1   6  16      133.50      123.35      6.08 o 
   0   6  16      286.59      340.99     15.72 o 
   1   6  16      128.21      120.99     12.04 o 
   2   6  16      257.68      276.28     10.20 o 
   3   6  16       26.28       25.68      3.94 o 
   4   6  16       74.38       64.10      4.36 o 
   5   6  16        0.37        2.22      1.30 o 
   6   6  16      119.04      121.89      6.25 o 
   7   6  16       26.05       21.89      4.12 o 
  -2   7  16       92.42       94.63      4.46 o 
  -1   7  16      114.67      112.00      5.09 o 
   0   7  16       26.68       22.33      4.16 o 
   1   7  16       65.82       52.54      3.55 o 
   2   7  16       86.63       91.36      7.52 o 
   3   7  16       27.97       18.11      4.68 o 
   4   7  16      122.87      119.59     10.38 o 
   5   7  16      124.03      117.82      8.86 o 
   6   7  16      144.44      138.11      8.97 o 
   0   8  16      382.54      424.41     20.46 o 
   1   8  16       41.22       47.73      6.11 o 
   2   8  16      671.69      718.93     31.83 o 
   3   8  16        9.80        7.08      3.08 o 
   4   8  16      251.35      274.64     11.04 o 
   5   8  16        2.01        0.77      2.55 o 
   6   8  16      347.03      341.80     10.05 o 
   2   9  16       35.94       37.41      7.40 o 
   3   9  16       97.18      101.05      7.99 o 
   4   9  16        6.57        5.64      2.39 o 
  -4  -3  17        0.44        1.60      1.91 o 
  -3  -3  17       14.20       12.23      2.32 o 
  -2  -3  17      136.17      127.92      7.54 o 
  -1  -3  17      148.47      145.39      7.79 o 
   0  -3  17       68.24       60.13      9.80 o 
  -5  -2  17       56.51       51.98      7.20 o 
  -4  -2  17      273.09      283.02     11.77 o 
  -3  -2  17        6.86        6.50      1.97 o 
  -2  -2  17      160.84      143.70     10.69 o 
  -1  -2  17      162.30      156.75     14.32 o 
   0  -2  17        1.98        3.50      1.13 o 
   1  -2  17        2.67        1.23      1.05 o 
  -5  -1  17      294.30      316.47      6.82 o 
  -4  -1  17       20.19       17.44      3.61 o 
  -3  -1  17      669.09      733.59     10.75 o 
  -2  -1  17       17.88       14.19      2.10 o 
  -1  -1  17      657.61      707.57     10.21 o 
   0  -1  17       82.14       72.27      5.93 o 
   1  -1  17      369.84      395.85     13.45 o 
   2  -1  17       21.00       11.79      3.71 o 
   3  -1  17      269.93      280.07      8.00 o 
  -5   0  17       82.69       86.96      4.44 o 
  -4   0  17        0.19        3.61      1.80 o 
  -3   0  17       27.56       28.77      7.15 o 
  -2   0  17       31.35       26.10      3.21 o 
  -1   0  17       26.10       22.66      2.54 o 
   0   0  17       92.02       84.14     10.38 o 
   1   0  17       65.40       60.05      4.01 o 
   2   0  17       39.76       32.75      3.37 o 
   3   0  17       10.62        4.37      2.28 o 
  -5   1  17       66.95       67.32      3.79 o 
  -4   1  17       18.39       17.70      3.34 o 
  -3   1  17      483.45      495.52      9.76 o 
  -2   1  17       13.05        8.43      2.22 o 
  -1   1  17      112.37      112.12      4.14 o 
   0   1  17       38.53       37.36      2.81 o 
   1   1  17      691.43      736.98     12.56 o 
   2   1  17      134.27      142.22      4.27 o 
   3   1  17      288.77      303.33      8.47 o 
   4   1  17        6.38        5.90      4.04 o 
  -5   2  17      222.60      243.14     16.70 o 
  -4   2  17       23.56       18.71      3.02 o 
  -3   2  17       26.55       20.00      2.48 o 
  -2   2  17       17.82        8.26      1.73 o 
  -1   2  17       76.93       79.66      3.47 o 
   0   2  17      437.70      434.53      6.79 o 
   1   2  17      320.28      351.22     10.35 o 
   2   2  17      116.32      115.58      9.37 o 
   3   2  17       11.21        7.35      2.24 o 
   4   2  17       75.95       71.56      6.48 o 
   5   2  17       78.66       75.32      5.44 o 
  -4   3  17        7.20        3.82      1.61 o 
  -3   3  17       92.04       91.90      6.88 o 
  -2   3  17       25.89       23.20      3.20 o 
  -1   3  17      246.43      232.75     10.02 o 
   0   3  17       65.22       65.35      3.15 o 
   1   3  17      550.49      585.73     15.66 o 
   2   3  17      102.94      104.76      7.07 o 
   3   3  17       42.21       38.83      3.43 o 
   4   3  17        0.53        1.99      1.94 o 
   5   3  17      345.69      360.60     11.97 o 
  -4   4  17      447.58      447.48     10.16 o 
  -3   4  17      153.05      153.61      9.79 o 
  -2   4  17       19.44       18.84      2.74 o 
  -1   4  17        6.04        6.25      2.17 o 
   0   4  17       17.48       17.88      5.18 o 
   1   4  17       89.02       86.94      6.40 o 
   2   4  17      137.42      130.65      6.56 o 
   3   4  17       22.26       14.75      3.39 o 
   4   4  17       34.23       25.96      5.45 o 
   5   4  17       18.60       14.29      3.73 o 
   6   4  17       25.23       20.71      3.63 o 
  -3   5  17      102.24       80.95      4.68 o 
  -2   5  17        4.41        4.34      2.09 o 
  -1   5  17        8.80        4.54      2.70 o 
   0   5  17       19.11        7.56      6.60 o 
   1   5  17      235.72      232.77     24.69 o 
   2   5  17      199.70      204.00      7.32 o 
   3   5  17      313.83      288.98     16.09 o 
   4   5  17       89.23       72.69      5.03 o 
   5   5  17      218.93      217.06     10.07 o 
   6   5  17      502.39      529.04     10.47 o 
  -2   6  17       94.85       95.50      4.53 o 
  -1   6  17       73.81       73.82      4.55 o 
   0   6  17      250.68      233.63     10.34 o 
   1   6  17      116.66       89.84     13.79 o 
   2   6  17        5.31        3.12      1.88 o 
   3   6  17        7.15        9.38      3.49 o 
   4   6  17       16.18       10.74      3.22 o 
   5   6  17        5.43        4.04      2.55 o 
   6   6  17       81.90       76.30      4.74 o 
  -1   7  17       12.30       12.60      2.49 o 
   0   7  17       82.17       68.12      3.85 o 
   1   7  17       82.09       65.19      6.02 o 
   2   7  17       50.13       44.42      5.50 o 
   3   7  17       18.14        8.43      3.08 o 
   4   7  17      184.06      189.83      9.71 o 
   5   7  17        1.23       -1.06      2.18 o 
   1   8  17        0.99        4.56      3.50 o 
   2   8  17      289.26      292.84      9.48 o 
   3   8  17        0.30        4.34      2.05 o 
   4   8  17       99.69       96.44      7.50 o 
  -3  -2  18        1.27        2.54      1.52 o 
  -2  -2  18        4.97        5.79      1.81 o 
  -4  -1  18      381.96      405.74      8.61 o 
  -3  -1  18      237.31      243.97     14.96 o 
  -2  -1  18       43.19       45.51      8.07 o 
  -1  -1  18      171.72      174.28      7.30 o 
   0  -1  18      155.12      154.05      6.39 o 
   1  -1  18        0.84       11.42      3.85 o 
  -4   0  18        8.56        5.73      1.47 o 
  -3   0  18       12.95        6.89      2.48 o 
  -2   0  18       13.92        9.09      1.98 o 
  -1   0  18        0.34        1.45      1.29 o 
   0   0  18        7.90        3.53      1.95 o 
   1   0  18       30.40       25.02      5.41 o 
   2   0  18        0.53        2.84      1.45 o 
  -4   1  18        9.81        7.77      1.48 o 
  -3   1  18      253.56      255.38      9.31 o 
  -2   1  18       17.12       15.34      2.27 o 
  -1   1  18      389.96      438.12      7.12 o 
   0   1  18        9.46        7.21      2.52 o 
   1   1  18      184.08      193.65      6.76 o 
   2   1  18       61.92       58.30      5.24 o 
   3   1  18       78.87       64.43      6.88 o 
  -4   2  18        9.21        4.47      2.28 o 
  -3   2  18       44.11       44.53      3.60 o 
  -2   2  18      716.18      756.50     27.90 o 
  -1   2  18       40.64       38.73      3.05 o 
   0   2  18        8.84        7.67      1.67 o 
   1   2  18       94.47       93.28      5.72 o 
   2   2  18      595.03      609.81     11.87 o 
   3   2  18      173.72      160.77      7.78 o 
   4   2  18       12.33        9.81      1.95 o 
  -3   3  18      167.65      174.30      6.33 o 
  -2   3  18       19.48       16.11      2.36 o 
  -1   3  18      649.59      705.64     21.64 o 
   0   3  18       54.38       47.14      3.57 o 
   1   3  18      322.16      321.26     20.15 o 
   2   3  18      162.81      165.91      5.81 o 
   3   3  18       75.29       70.42      5.30 o 
   4   3  18        7.03        5.25      3.05 o 
  -3   4  18       65.62       60.06      5.77 o 
  -2   4  18        9.31       13.72      2.83 o 
  -1   4  18        0.75        5.18      1.80 o 
   0   4  18       29.63       23.59      2.38 o 
   1   4  18       87.62       90.95      6.98 o 
   2   4  18      354.59      329.13     12.57 o 
   3   4  18        3.64        2.07      2.49 o 
   4   4  18        8.02        5.59      2.28 o 
  -2   5  18        0.64        7.63      2.23 o 
  -1   5  18      133.07      131.15      6.17 o 
   0   5  18        0.32        4.44      1.93 o 
   1   5  18      360.82      387.33     15.30 o 
   2   5  18        7.80        4.86      1.94 o 
   3   5  18     1096.05     1155.19     35.27 o 
   4   5  18      211.60      205.14     10.15 o 
   5   5  18      234.02      215.27     14.15 o 
  -1   6  18       30.34       30.51      4.32 o 
   0   6  18        1.63        3.19      1.99 o 
   2   6  18       19.17       20.48      6.14 o 
   3   6  18       23.37       18.10      5.74 o 
   4   6  18       87.28       77.15      6.81 o 
   1   7  18       10.64        7.01      3.28 o 
   2   7  18       28.91       22.39      4.10 o 
   3   7  18      109.04      104.12      9.40 o 
  -2   0  19       57.43       36.03      3.86 o 
  -1   0  19        5.15        3.44      2.12 o 
   0   0  19       95.00      101.22      5.99 o 
  -2   1  19       19.60       13.68      2.72 o 
  -1   1  19       94.32       69.56      5.61 o 
   0   1  19       55.39       49.96      6.37 o 
   1   1  19       88.89       80.45      9.61 o 
  -2   2  19       32.19       15.67      2.26 o 
  -1   2  19        4.45        3.09      1.24 o 
   0   2  19        5.96        1.48      2.46 o 
   1   2  19       15.69        7.92      2.13 o 
   2   2  19       95.52       78.80      9.01 o 
  -2   3  19       42.66       35.30      3.83 o 
  -1   3  19      547.53      556.12     14.25 o 
   0   3  19       13.26        6.61      5.36 o 
   1   3  19      285.90      310.06      8.94 o 
   2   3  19      100.75       85.97     11.05 o 
   3   3  19        2.12        2.34      2.42 o 
  -1   4  19        0.26        4.41      1.87 o 
   0   4  19        0.12        3.96      4.46 o 
   1   4  19       58.90       42.85      4.92 o 
   2   4  19      122.48      108.12      6.27 o 
   3   4  19       22.19       22.47      3.67 o 
   0   5  19       17.14        7.39      2.30 o 
   1   5  19      279.80      277.13     19.32 o 
   2   5  19       21.35       13.21      3.19 o 
   3   5  19      717.37      783.22     18.87 o 
                                                 
